# Supplementary material for: Integrated miRNA-mRNA Analysis Revealing the Potential Roles of miRNAs in Chordomas
Source: PLoS One. 2013 Jun 24;8(6):e66676. doi: 10.1371/journal.pone.0066676 (PMC3691184; doi:10.1371/journal.pone.0066676)
Supplement: Table S3 — Putative target genes of the 33 miRNAs predicted by TargetScan. (XLS) [file pone.0066676.s003.xls]

## Sheet: TargetScan prediction result
miRNA	Refseq_ID	Gene_symbol	UTR_start	UTR_end	UTR_region	mature_miRNA_sequence
hsa-let-7a-5p	NM_000024	ADRB2	300	307	GACUUUUCCAUGUAUCUACCUCA	UUGAUAUGUUGGAUGAUGGAGU
hsa-let-7a-5p	NM_000025	ADRB3	521	528	UGGAAUGGCUCCGAUCUACCUCA	UUGAUAUGUUGGAUGAUGGAGU
hsa-let-7a-5p	NM_000043	FAS	554	561	AAUUUAAAUAAGGCUCUACCUCA	UUGAUAUGUUGGAUGAUGGAGU
hsa-let-7a-5p	NM_000053	ATP7B	459	465	UCUGAGACCACAGUUUACCUCAG	UUGAUAUGUUGGAUGAUGGAGU
hsa-let-7a-5p	NM_000070	CAPN3	75	81	AUUUCCAAAGCCAUUUACCUCAA	UUGAUAUGUUGGAUG--AUGGAGU
hsa-let-7a-5p	NM_000084	CLCN5	1835	1841	CCAAACACUUCAGUGUACCUCAU	UUGAUAUGUUGGAUG--AUGGAGU
hsa-let-7a-5p	NM_000084	CLCN5	2495	2501	ACAAUAUCCCUUUGAUACCUCAC	UUGAUAUGUUGGAUGAUGGAGU
hsa-let-7a-5p	NM_000084	CLCN5	2799	2805	CAUCAAAUGGCCACAUACCUCAA	UUGAUAUGUUGGAUGAUGGAGU
hsa-let-7a-5p	NM_000084	CLCN5	5213	5219	UACAGUCAUAAAUUCCUACCUCU	UUGAUAUGUUGGAUGAUGGAGU
hsa-let-7a-5p	NM_000084	CLCN5	5785	5791	CUGUCACAUUAAGGGUACCUCAA	UUGAUAUGUUGGAUG-AUGGAGU
hsa-let-7a-5p	NM_000084	CLCN5	6762	6769	UGUUAAUUGCCCUACCUACCUCA	UUGAUAUGUUGGAUGAUGGAGU
hsa-let-7a-5p	NM_000088	COL1A1	789	795	UGUGUUGCUGAAAGACUACCUCG	UUGAUAUGUUGGAUGAUGGAGU
hsa-let-7a-5p	NM_000089	COL1A2	378	385	UUCCAAAGGUUUAAACUACCUCA	UUGAUAUGUUGGAUGAUGGAGU
hsa-let-7a-5p	NM_000090	COL3A1	408	415	CCCUCCCUAUUUUAACUACCUCA	UUGAUAUGUUGGAUGAUGGAGU
hsa-let-7a-5p	NM_000103	CYP19A1	1106	1113	AAGUAUUUUUUAAUCCUACCUCA	UUGAUAUGUUGGAUGAUGGAGU
hsa-let-7a-5p	NM_000109	DMD	1934	1941	CUUCUCAUGCUAUUUCUACCUCA	UUGAUAUGUUGGAUGAUGGAGU
hsa-let-7a-5p	NM_000124	ERCC6	125	132	UUGUUUGCAUGAUGUCUACCUCA	UUGAUAUGUUGGAUGAUGGAGU
hsa-let-7a-5p	NM_000153	GALC	605	611	UGCCUCUUUAAUAAACUACCUCU	UUGAUAUGUUGGAUGAUGGAGU
hsa-let-7a-5p	NM_000163	GHR	2246	2252	CCAAAAAUAGCUAAAUACCUCAA	UUGAUAUGUUGGAUGAUGGAGU
hsa-let-7a-5p	NM_000189	HK2	976	982	GACUAGUCAUAGAAAUACCUCAU	UUGAUAUGUUGGAUGAUGGAGU
hsa-let-7a-5p	NM_000192	TBX5	588	594	GACUAAGAAAAGCACCUACCUCU	UUGAUAUGUUGGAUGAUGGAGU
hsa-let-7a-5p	NM_000208	INSR	2393	2400	UUUUUUCAGCACAGUCUACCUCA	UUGAUAUGUUGGAUGAUGGAGU
hsa-let-7a-5p	NM_000212	ITGB3	1063	1069	GAUUGUAUUUACCUUCUACCUCU	UUGAUAUGUUGGAUGAUGGAGU
hsa-let-7a-5p	NM_000212	ITGB3	336	342	GCAGGUGUUCUUCAUUACCUCAG	UUGAUAUGUUGGAUGAUGGAGU
hsa-let-7a-5p	NM_000321	RB1	686	692	CUGAAACAGAUUUCAUACCUCAG	UUGAUAUGUUGGAUG-AUGGAGU
hsa-let-7a-5p	NM_000335	SCN5A	1614	1620	CUGGCUGCUCCUAACCUACCUCG	UUGAUAUGUUGGAUGAUGGAGU
hsa-let-7a-5p	NM_000337	SGCD	1292	1298	CAUUCCCGCCAUCAGCUACCUCU	UUGAUAUGUUGGAUGAUGGAGU
hsa-let-7a-5p	NM_000368	TSC1	720	726	UCUCUUCUUCCCCCACUACCUCU	UUGAUAUGUUGGAUGAUGGAGU
hsa-let-7a-5p	NM_000389	CDKN1A	943	950	AAGGGCACCCUAGUUCUACCUCA	UUGAUAUGUUGGAUGAUGGAGU
hsa-let-7a-5p	NM_000391	TPP1	686	692	UCCAAUAAUGAUUGAUACCUCAA	UUGAUAUGUUGGAUGAUGGAGU
hsa-let-7a-5p	NM_000391	TPP1	1603	1609	CUGCGCCCCCUGUGCCUACCUCU	UUGAUAUGUUGGAUGAUGGAGU
hsa-let-7a-5p	NM_000393	COL5A2	1051	1058	AUUUCUUAGCAUGAGCUACCUCA	UUGAUAUGUUGGAUGAUGGAGU
hsa-let-7a-5p	NM_000403	GALE	106	113	AAGCCAAGGCCUCCCCUACCUCA	UUGAUAUGUUGGAUGAUGGAGU
hsa-let-7a-5p	NM_000427	LOR	186	192	UUGGUUUCUGUACAA----CUACCUCC	UUGAUAUGUUGGAUGAUGGAGU
hsa-let-7a-5p	NM_000448	RAG1	3005	3011	UAAUCUACAUAAAUAUACCUCAG	UUGAUAUGUUGGAUGAUGGAGU
hsa-let-7a-5p	NM_000481	AMT	366	373	UAAAACCUGCCCAAC---CUACCUCA	UUGAUAUGUUGGAUGAUGGAGU
hsa-let-7a-5p	NM_000495	COL4A5	165	171	AUGAAGAUUCAGAUGUACCUCAG	UUGAUAUGUUGGAUGAUGGAGU
hsa-let-7a-5p	NM_000525	KCNJ11	1525	1532	GGAUGCUAAUAGUACCUACCUCA	UUGAUAUGUUGGAUGAUGGAGU
hsa-let-7a-5p	NM_000525	KCNJ11	737	743	GGCUGCUGCCCCUGCCUACCUCC	UUGAUAUGUUGGAUGAUGGAGU
hsa-let-7a-5p	NM_000546	TP53	410	417	UGCUGGCAUUUGCACCUACCUCA	UUGAUAUGUUGGAUGAUGGAGU
hsa-let-7a-5p	NM_000555	DCX	2756	2762	AUCUCUUGCUUGUUCCUACCUCC	UUGAUAUGUUGGAUGAUGGAGU
hsa-let-7a-5p	NM_000555	DCX	5493	5499	UGGCUUUUUGCCGCUCUACCUCU	UUGAUAUGUUGGAUGAUGGAGU
hsa-let-7a-5p	NM_000565	IL6R	3862	3868	AUCUGUUAAAUAGAAUACCUCAA	UUGAUAUGUUGGAUGAUGGAGU
hsa-let-7a-5p	NM_000572	IL10	140	146	AUUUAUUACCUCUGAUACCUCAA	UUGAUAUGUUGGAUGAUGGAGU
hsa-let-7a-5p	NM_000600	IL6	316	322	UGGAAAGUGUAGGCUUACCUCAA	UUGAUAUGUUGGAUGAUGGAGU
hsa-let-7a-5p	NM_000618	IGF1	1311	1318	CAAUAUGUCAUCUACCUACCUCA	UUGAUAUGUUGGAUGAUGGAGU
hsa-let-7a-5p	NM_000620	NOS1	6943	6949	ACUCGGCCGUCCCCCCUACCUCU	UUGAUAUGUUGGAUGAUGGAGU
hsa-let-7a-5p	NM_000639	FASLG	352	359	UCAAGGUGGGCCUUGCUACCUCA	UUGAUAUGUUGGAUGAUGGAGU
hsa-let-7a-5p	NM_000684	ADRB1	704	711	CAGGCUGAGGGAUUUCUACCUCA	UUGAUAUGUUGGAUGAUGGAGU
hsa-let-7a-5p	NM_000720	CACNA1D	419	425	UCACACCUGUGUCGUUACCUCAG	UUGAUAUGUUGGAUGAUGGAGU
hsa-let-7a-5p	NM_000721	CACNA1E	1368	1374	GGUGAUUAGUAAAUAUACCUCAG	UUGAUAUGUUGGAUGAUGGAGU
hsa-let-7a-5p	NM_000811	GABRA6	551	557	CUCGCUGUGCUCUUUUACCUCAA	UUGAUAUGUUGGAUGAUGGAGU
hsa-let-7a-5p	NM_000865	HTR1E	190	196	UUGGCGUGCUGUUUUCUACCUCU	UUGAUAUGUUGGAUGAUGGAGU
hsa-let-7a-5p	NM_000870	HTR4	1247	1253	UGCUAUAGCCGUCUGCUACCUCG	UUGAUAUGUUGGAU-GAUGGAGU
hsa-let-7a-5p	NM_000875	IGF1R	6661	6667	UUUGCCAGAGUUUGUCUACCUCU	UUGAUAUGUUGGAUGAUGGAGU
hsa-let-7a-5p	NM_000875	IGF1R	99	105	UUCACAAGCCUCCUGUACCUCAG	UUGAUAUGUUGGAUG---AUGGAGU
hsa-let-7a-5p	NM_000875	IGF1R	2619	2626	CCCCCAAACAUUUAUCUACCUCA	UUGAUAUGUUGGAUGAUGGAGU
hsa-let-7a-5p	NM_000914	OPRM1	399	405	CACAUAAAGUAAAUGCUACCUCU	UUGAUAUGUUGGAUGAUGGAGU
hsa-let-7a-5p	NM_000949	PRLR	6141	6147	AAUUUUUUAAAGUAACUACCUCC	UUGAUAUGUUGGAUGAUGGAGU
hsa-let-7a-5p	NM_000949	PRLR	6839	6845	UUUUCAAAGCUACCACUACCUCU	UUGAUAUGUUGGAUGAUGGAGU
hsa-let-7a-5p	NM_000949	PRLR	7873	7879	AAAAUUUCCCUCCUUUACCUCAU	UUGAUAUGUUGGAUGAUGGAGU
hsa-let-7a-5p	NM_000952	PTAFR	2142	2148	CAGGCACUGAAUUUCCUACCUCU	UUGAUAUGUUGGAUGAUGGAGU
hsa-let-7a-5p	NM_000952	PTAFR	2176	2183	CCUAUGAGGUUAAAGCUACCUCA	UUGAUAUGUUGGAUGAUGGAGU
hsa-let-7a-5p	NM_000952	PTAFR	127	134	CAUUAGAUUUGGAGGCUACCUCA	UUGAUAUGUUGGAUGAUGGAGU
hsa-let-7a-5p	NM_001001349	NKIRAS2	1406	1412	CUGGCCCCUCCUUCUUACCUCAG	UUGAUAUGUUGGAUGAUGGAGU
hsa-let-7a-5p	NM_001001396	ATP2B4	2334	2340	UAUCAAAUCUUGUAUUACCUCAG	UUGAUAUGUUGGAUGAUGGAGU
hsa-let-7a-5p	NM_001001396	ATP2B4	3590	3596	UUAAAUCUGAAUGGUUACCUCAC	UUGAUAUGUUGGAUGAUGGAGU
hsa-let-7a-5p	NM_001001523	RORC	407	413	AAUAAGCCUUUGAAAUACCUCAU	UUGAUAUGUUGGAUGAUGGAGU
hsa-let-7a-5p	NM_001001557	GDF6	2094	2101	UUUUUUUUAAACUGUCUACCUCA	UUGAUAUGUUGGAUGAUGGAGU
hsa-let-7a-5p	NM_001001924	MTUS1	1024	1030	ACAAAAGCAAACCUUCUACCUCC	UUGAUAUGUUGGAUGAUGGAGU
hsa-let-7a-5p	NM_001001925	MTUS1	1024	1030	ACAAAAGCAAACCUUCUACCUCC	UUGAUAUGUUGGAUGAUGGAGU
hsa-let-7a-5p	NM_001001928	PPARA	7027	7033	GUUCCUUUUCUCAUGUACCUCAC	UUGAUAUGUUGGAUGAUGGAGU
hsa-let-7a-5p	NM_001001928	PPARA	3980	3986	GGACCAUGUAACAAA----UACCUCAG	UUGAUAUGUUGGAUGAUGGAGU
hsa-let-7a-5p	NM_001001931	MTUS1	1024	1030	ACAAAAGCAAACCUUCUACCUCC	UUGAUAUGUUGGAUGAUGGAGU
hsa-let-7a-5p	NM_001002296	GOLGA7	70	76	GACCGCAGAGUGUCCCUACCUCC	UUGAUAUGUUGGAUGAUGGAGU
hsa-let-7a-5p	NM_001002838	WNK3	3516	3522	AUUAAUUUUGUUUAACUACCUCG	UUGAUAUGUUGGAUGAUGGAGU
hsa-let-7a-5p	NM_001003406	CACNA1I	51	57	CCGUCUCACCUUCUUUACCUCAG	UUGAUAUGUUGGAUGAUGGAGU
hsa-let-7a-5p	NM_001003652	SMAD2	3772	3778	ACCCAGUUGGUUUCUCUACCUCU	UUGAUAUGUUGGAUGAUGGAGU
hsa-let-7a-5p	NM_001003674	C18orf1	5690	5696	AUUGUAGGGAAAGAAUACCUCAG	UUGAUAUGUUGGAUGAUGGAGU
hsa-let-7a-5p	NM_001003675	C18orf1	5690	5696	AUUGUAGGGAAAGAAUACCUCAG	UUGAUAUGUUGGAUGAUGGAGU
hsa-let-7a-5p	NM_001003760	KLHL31	172	178	CUGGUAUGGCAUAAUCUACCUCU	UUGAUAUGUUGGAUGAUGGAGU
hsa-let-7a-5p	NM_001003794	MGLL	1143	1149	GUGCUAGCAGCACAGCUACCUCU	UUGAUAUGUUGGAUGAUGGAGU
hsa-let-7a-5p	NM_001003794	MGLL	1475	1481	AAUGGGACUUGCUGUUACCUCAG	UUGAUAUGUUGGAUGAUGGAGU
hsa-let-7a-5p	NM_001003809	DLGAP1	1728	1734	CCACUAGAGAAUUCGCUACCUCU	UUGAUAUGUUGGAUGAUGGAGU
hsa-let-7a-5p	NM_001004196	CD200	343	349	CUCUGUUAGUCACUUUACCUCAU	UUGAUAUGUUGGAUGAUGGAGU
hsa-let-7a-5p	NM_001004304	ZNF740	852	858	GGAGAUGGUAUGUGGCUACCUCG	UUGAUAUGUUGGAUGAUGGAGU
hsa-let-7a-5p	NM_001004317	LIN28B	2471	2477	UACUGAUGAUAGUAACUACCUCU	UUGAUAUGUUGGAUGAUGGAGU
hsa-let-7a-5p	NM_001004317	LIN28B	2653	2660	GUUUACAGCAAAAGGCUACCUCA	UUGAUAUGUUGGAUGAUGGAGU
hsa-let-7a-5p	NM_001004317	LIN28B	44	51	ACCCGGUUGCAAAGU-CUACCUCA	UUGAUAUGUUGGAUGAUGGAGU
hsa-let-7a-5p	NM_001004317	LIN28B	4092	4098	AAAUGAUGGUGUUGACUACCUCU	UUGAUAUGUUGGAUGAUGGAGU
hsa-let-7a-5p	NM_001004317	LIN28B	4277	4283	GUGUAGUAUUUAGAUUACCUCAU	UUGAUAUGUUGGAUGAUGGAGU
hsa-let-7a-5p	NM_001004330	PLEKHG7	446	453	AACCGCUUUAUAGUCCUACCUCA	UUGAUAUGUUGGAUGAUGGAGU
hsa-let-7a-5p	NM_001004342	TRIM67	1699	1706	GCAGGCCCGACAAUC--CUACCUCA	UUGAUAUGUUGGAUGAUGGAGU
hsa-let-7a-5p	NM_001004342	TRIM67	4611	4617	ACUAGUCAUACUAAC--CUACCUCC	UUGAUAUGUUGGAUGAUGGAGU
hsa-let-7a-5p	NM_001004354	NRARP	65	71	GUACCUUCCCGCCAACUACCUCG	UUGAUAUGUUGGAUGAUGGAGU
hsa-let-7a-5p	NM_001004354	NRARP	775	781	CCCUUCUCCCCGCGUCUACCUCC	UUGAUAUGUUGGAUGAUGGAGU
hsa-let-7a-5p	NM_001004439	ITGA11	784	790	ACUUUUGUUCCCAGGUACCUCAU	UUGAUAUGUUGGAUGAUGGAGU
hsa-let-7a-5p	NM_001005158	SFMBT1	944	950	UCUAGAGUUGUUUGUCUACCUCU	UUGAUAUGUUGGAUGAUGGAGU
hsa-let-7a-5p	NM_001005158	SFMBT1	604	610	GAGUUCCUUUGUUUACUACCUCU	UUGAUAUGUUGGAUGAUGGAGU
hsa-let-7a-5p	NM_001005159	SFMBT1	944	950	UCUAGAGUUGUUUGUCUACCUCU	UUGAUAUGUUGGAUGAUGGAGU
hsa-let-7a-5p	NM_001005159	SFMBT1	604	610	GAGUUCCUUUGUUUACUACCUCU	UUGAUAUGUUGGAUGAUGGAGU
hsa-let-7a-5p	NM_001005404	YPEL2	2776	2782	AGGCAUGAAGUUCUAUACCUCAG	UUGAUAUGUUGGAUGAUGGAGU
hsa-let-7a-5p	NM_001005404	YPEL2	521	527	AAGAGAAAAAAAAAAUACCUCAU	UUGAUAUGUUGGAUGAUGGAGU
hsa-let-7a-5p	NM_001005473	PLCXD3	6296	6302	AAACAUUUUCAGUAGCUACCUCC	UUGAUAUGUUGGAUGAUGGAGU
hsa-let-7a-5p	NM_001005473	PLCXD3	5454	5460	UAUAAGGGGCGAGAUCUACCUCC	UUGAUAUGUUGGAUGAUGGAGU
hsa-let-7a-5p	NM_001005502	CPM	5197	5203	GGGGAGAGGCCAUGACUACCUCU	UUGAUAUGUUGGAUGAUGGAGU
hsa-let-7a-5p	NM_001005609	EDA	845	851	CUUUCUCCAUGGAGCCUACCUCU	UUGAUAUGUUGGAUGAUGGAGU
hsa-let-7a-5p	NM_001005612	EDA	845	851	CUUUCUCCAUGGAGCCUACCUCU	UUGAUAUGUUGGAUGAUGGAGU
hsa-let-7a-5p	NM_001005918	ATP7B	459	465	UCUGAGACCACAGUUUACCUCAG	UUGAUAUGUUGGAUGAUGGAGU
hsa-let-7a-5p	NM_001006656	ZNF473	317	324	UAAAAUGGGCAUCACCUACCUCA	UUGAUAUGUUGGAUGAUGGAGU
hsa-let-7a-5p	NM_001007156	NTRK3	1822	1828	AUUAUUGUAAAUCAUUACCUCAU	UUGAUAUGUUGGAUGAUGGAGU
hsa-let-7a-5p	NM_001007225	IGF2BP2	1304	1311	AACACACAGAAGAAGCUACCUCA	UUGAUAUGUUGGAU--GAUGGAGU
hsa-let-7a-5p	NM_001007225	IGF2BP2	1320	1326	UACCUCAGGUGUUUUUACCUCAG	UUGAUAUGUUGGAUGAUGGAGU
hsa-let-7a-5p	NM_001007246	BRWD1	1736	1742	CCUUUGAGCCUCAGUUACCUCAC	UUGAUAUGUUGGAUGAUGGAGU
hsa-let-7a-5p	NM_001007246	BRWD1	1764	1771	AAUUGGCAAAAAUACCUACCUCA	UUGAUAUGUUGGAU--GAUGGAGU
hsa-let-7a-5p	NM_001007257	PRDM2	968	974	AACUUCAAAAGUAAUCUACCUCU	UUGAUAUGUUGGAUGAUGGAGU
hsa-let-7a-5p	NM_001007257	PRDM2	285	291	UCGUCAUGGGACUGGUACCUCAG	UUGAUAUGUUGGAUGAUGGAGU
hsa-let-7a-5p	NM_001007269	GEMIN7	215	222	AUUGGAAGGAAUGCUCUACCUCA	UUGAUAUGUUGGAUGAUGGAGU
hsa-let-7a-5p	NM_001007270	GEMIN7	215	222	AUUGGAAGGAAUGCUCUACCUCA	UUGAUAUGUUGGAUGAUGGAGU
hsa-let-7a-5p	NM_001007561	IRGQ	5194	5201	CUCUACAAAUGGCAUCUACCUCA	UUGAUAUGUUGGAU---GAUGGAGU
hsa-let-7a-5p	NM_001007561	IRGQ	1126	1132	AAGGGCAGUAAAGCAUACCUCAG	UUGAUAUGUUGGAUGAUGGAGU
hsa-let-7a-5p	NM_001008216	GALE	106	113	AAGCCAAGGCCUCCCCUACCUCA	UUGAUAUGUUGGAUGAUGGAGU
hsa-let-7a-5p	NM_001008405	BCAP29	619	625	UAAUUAUAUAAAUAUUACCUCAA	UUGAUAUGUUGGAUGAUGGAGU
hsa-let-7a-5p	NM_001008405	BCAP29	2450	2456	ACCUGUUGCCUUGCCCUACCUCU	UUGAUAUGUUGGAUGAUGGAGU
hsa-let-7a-5p	NM_001008410	STEAP3	2080	2087	CCACUGCUGUCUUCCCUACCUCA	UUGAUAUGUUGGAUGAUGGAGU
hsa-let-7a-5p	NM_001008537	KIAA2022	436	442	UGUGCCAAAUUUUCUUACCUCAU	UUGAUAUGUUGGAUG--AUGGAGU
hsa-let-7a-5p	NM_001008563	USP20	767	773	AUGAUGAAACAGGGA--UACCUCAC	UUGAUAUGUUGGAUGAUGGAGU
hsa-let-7a-5p	NM_001008738	FNIP1	1210	1217	UUUCAAUACUUUCUACUACCUCA	UUGAUAUGUUGGAUGAUGGAGU
hsa-let-7a-5p	NM_001009185	ACSL6	400	407	UCUAGGCAAUGUGGACUACCUCA	UUGAUAUGUUGGAU--GAUGGAGU
hsa-let-7a-5p	NM_001009554	MFAP3L	544	550	UUUCCCUAGAACACGUACCUCAG	UUGAUAUGUUGGAUGAUGGAGU
hsa-let-7a-5p	NM_001009813	MEIS3	120	126	CCCUCUGCUCAAUGC-CUACCUCC	UUGAUAUGUUGGAUGAUGGAGU
hsa-let-7a-5p	NM_001009813	MEIS3	391	397	ACUCUCCUGUCCCCCCUACCUCC	UUGAUAUGUUGGAUGAUGGAGU
hsa-let-7a-5p	NM_001009880	KIAA0930	1392	1399	UGGGGCUGAUACCACCUACCUCA	UUGAUAUGUUGGAUGAUGGAGU
hsa-let-7a-5p	NM_001009880	KIAA0930	575	581	GCCCUGGGCUGGGAAUACCUCAC	UUGAUAUGUUGGAUGAUGGAGU
hsa-let-7a-5p	NM_001009984	C20orf194	2040	2046	AGAAAAAACUGUGAUUACCUCAA	UUGAUAUGUUGGAUGAUGGAGU
hsa-let-7a-5p	NM_001009984	C20orf194	2899	2905	CUAGUUGGAUAGUUGUACCUCAA	UUGAUAUGUUGGAUGAUGGAGU
hsa-let-7a-5p	NM_001010000	ARHGAP28	2799	2806	UCUAUACAGUAUAAACUACCUCA	UUGAUAUGUUGGAU--GAUGGAGU
hsa-let-7a-5p	NM_001010853	PM20D2	152	158	AGAAAACAUAUUAAUUACCUCAU	UUGAUAUGUUGGAUG-AUGGAGU
hsa-let-7a-5p	NM_001010887	ACER2	816	822	UGAAUCCUUUUACUACUACCUCU	UUGAUAUGUUGGAUGAUGGAGU
hsa-let-7a-5p	NM_001011547	SLC5A9	266	273	UAUUGCCUUACAGAC--CUACCUCA	UUGAUAUGUUGGAUGAUGGAGU
hsa-let-7a-5p	NM_001011547	SLC5A9	445	451	CCCUUUCUAGUUCCCCUACCUCU	UUGAUAUGUUGGAUGAUGGAGU
hsa-let-7a-5p	NM_001011713	NAA30	1495	1501	GUAUUUUUAAAAACC--CUACCUCC	UUGAUAUGUUGGAUGAUGGAGU
hsa-let-7a-5p	NM_001011713	NAA30	489	495	AUUCUUGAAUAUUGGUACCUCAG	UUGAUAUGUUGGAUGAUGGAGU
hsa-let-7a-5p	NM_001012754	NHLRC3	973	980	AUUCCUAACAUUUGUCUACCUCA	UUGAUAUGUUGGAUGAUGGAGU
hsa-let-7a-5p	NM_001012994	SNX30	952	958	UGUGCAAUUUGCCUUUACCUCAC	UUGAUAUGUUGGAUGAUGGAGU
hsa-let-7a-5p	NM_001012994	SNX30	1824	1830	AUUGCAUGCUUUAUUCUACCUCU	UUGAUAUGUUGGAUGAUGGAGU
hsa-let-7a-5p	NM_001012994	SNX30	2740	2746	UAUUAUUAUUUACUUUACCUCAA	UUGAUAUGUUGGAUGAUGGAGU
hsa-let-7a-5p	NM_001013690	FIGNL2	2239	2246	CCAGCCUAGUGGCACCUACCUCA	UUGAUAUGUUGGAUGAUGGAGU
hsa-let-7a-5p	NM_001013690	FIGNL2	2416	2423	CCGCUGUAACCAUUUCUACCUCA	UUGAUAUGUUGGAU--GAUGGAGU
hsa-let-7a-5p	NM_001013690	FIGNL2	2491	2498	GCAGUUGUGGUCUGUCUACCUCA	UUGAUAUGUUGGAUGAUGGAGU
hsa-let-7a-5p	NM_001013842	C8orf58	783	790	UGAUGCCUGCCCUAUCUACCUCA	UUGAUAUGUUGGAUGAUGGAGU
hsa-let-7a-5p	NM_001014283	DCUN1D2	1428	1435	ACAUCACUGUUGACCCUACCUCA	UUGAUAUGUUGGAUGAUGGAGU
hsa-let-7a-5p	NM_001014380	KATNAL1	5143	5150	UGUAAUUCCCAGAGUCUACCUCA	UUGAUAUGUUGGAUGAUGGAGU
hsa-let-7a-5p	NM_001014380	KATNAL1	3677	3683	UUUCGGGUCUGACCACUACCUCC	UUGAUAUGUUGGAUGAUGGAGU
hsa-let-7a-5p	NM_001014443	USP21	63	69	CCCAGGCUCCCCGUUUACCUCAG	UUGAUAUGUUGGAUGAUGGAGU
hsa-let-7a-5p	NM_001014449	DDX19B	120	127	GUAGAGAGAAACUACCUACCUCA	UUGAUAUGUUGGAUGAUGGAGU
hsa-let-7a-5p	NM_001014451	DDX19B	120	127	GUAGAGAGAAACUACCUACCUCA	UUGAUAUGUUGGAUGAUGGAGU
hsa-let-7a-5p	NM_001015055	RTKN	255	261	GGAACCAACUCUGCCCUACCUCC	UUGAUAUGUUGGAU---GAUGGAGU
hsa-let-7a-5p	NM_001015056	RTKN	255	261	GGAACCAACUCUGCCCUACCUCC	UUGAUAUGUUGGAU---GAUGGAGU
hsa-let-7a-5p	NM_001017370	NHLRC3	973	980	AUUCCUAACAUUUGUCUACCUCA	UUGAUAUGUUGGAUGAUGGAGU
hsa-let-7a-5p	NM_001017408	GOPC	122	128	UAAAUGAAAGGCGGGUACCUCAG	UUGAUAUGUUGGAUGAUGGAGU
hsa-let-7a-5p	NM_001017440	CALN1	7963	7969	CACCAUCUUCCCAUUUACCUCAU	UUGAUAUGUUGGAUGAUGGAGU
hsa-let-7a-5p	NM_001017923	C14orf28	1608	1615	GAAACAAUGACUUACCUACCUCA	UUGAUAUGUUGGAU----GAUGGAGU
hsa-let-7a-5p	NM_001017923	C14orf28	1690	1696	UAAAAAAACAUUUUUCUACCUCU	UUGAUAUGUUGGAUGAUGGAGU
hsa-let-7a-5p	NM_001017923	C14orf28	276	282	UUUUUUAUUUAUAUGUACCUCAA	UUGAUAUGUUGGAUGAUGGAGU
hsa-let-7a-5p	NM_001017923	C14orf28	437	444	CUGUAUUUCUUUGCCCUACCUCA	UUGAUAUGUUGGAUGAUGGAGU
hsa-let-7a-5p	NM_001017989	OPA3	547	554	CCCGCCCCCUUCCAUCUACCUCA	UUGAUAUGUUGGAUGAUGGAGU
hsa-let-7a-5p	NM_001017989	OPA3	469	475	UGCACCGAACACCAC-CUACCUCC	UUGAUAUGUUGGAUGAUGGAGU
hsa-let-7a-5p	NM_001018057	DKK3	550	556	AGUGUUGCUCAGCUCCUACCUCU	UUGAUAUGUUGGAUGAUGGAGU
hsa-let-7a-5p	NM_001018108	SERF2	2179	2186	AAAUGGAGCAAAUACCUACCUCA	UUGAUAUGUUGGAUGAUGGAGU
hsa-let-7a-5p	NM_001018108	SERF2	1499	1505	GCUUUUAGACCUGUUCUACCUCC	UUGAUAUGUUGGAUGAUGGAGU
hsa-let-7a-5p	NM_001023570	IQCB1	152	158	GCAAAGAGUUAUAUUCUACCUCU	UUGAUAUGUUGGAUGAUGGAGU
hsa-let-7a-5p	NM_001023571	IQCB1	152	158	GCAAAGAGUUAUAUUCUACCUCU	UUGAUAUGUUGGAUGAUGGAGU
hsa-let-7a-5p	NM_001024401	SBK1	2324	2330	UUGGUCACAGAUGUUUACCUCAG	UUGAUAUGUUGGAUGAUGGAGU
hsa-let-7a-5p	NM_001024736	CD276	1086	1092	UCAAGGCUUCCUGGAUACCUCAC	UUGAUAUGUUGGAUGAUGGAGU
hsa-let-7a-5p	NM_001024808	BCL7A	1699	1705	UUCCUGAAUUUCAAAUACCUCAU	UUGAUAUGUUGGAUGAUGGAGU
hsa-let-7a-5p	NM_001029859	KCTD21	2452	2459	AAUACAUAACCCUACCUACCUCA	UUGAUAUGUUGGAU--GAUGGAGU
hsa-let-7a-5p	NM_001029859	KCTD21	404	410	GAUGAGAACAAGAGGCUACCUCC	UUGAUAUGUUGGAUGAUGGAGU
hsa-let-7a-5p	NM_001029998	SLC10A7	1847	1853	CCGCCCCCAACUUAUCUACCUCU	UUGAUAUGUUGGAU-GAUGGAGU
hsa-let-7a-5p	NM_001031681	CTNS	353	359	CUUCUGCCCUCUCUCCUACCUCC	UUGAUAUGUUGGAUGAUGGAGU
hsa-let-7a-5p	NM_001031695	RBFOX2	155	161	AAGAAUACUUUUUUAUACCUCAC	UUGAUAUGUUGGAUGAUGGAGU
hsa-let-7a-5p	NM_001031696	PLD3	140	146	CCUGCUCUCCCACCUCUACCUCC	UUGAUAUGUUGGAUGAUGGAGU
hsa-let-7a-5p	NM_001031711	ERGIC1	159	165	CUCGAUGUUUUGCAGCUACCUCU	UUGAUAUGUUGGAUGAUGGAGU
hsa-let-7a-5p	NM_001032283	TMPO	1673	1679	UUUUAAGCUGAAACUUACCUCAU	UUGAUAUGUUGGAUGAUGGAGU
hsa-let-7a-5p	NM_001032284	TMPO	1673	1679	UUUUAAGCUGAAACUUACCUCAU	UUGAUAUGUUGGAUGAUGGAGU
hsa-let-7a-5p	NM_001032296	STK24	683	689	GAACACUCCUAUUUGUACCUCAA	UUGAUAUGUUGGAUGAUGGAGU
hsa-let-7a-5p	NM_001033081	MYCL1	533	539	AUCAACAUUGACCAUUACCUCAC	UUGAUAUGUUGGAUG--AUGGAGU
hsa-let-7a-5p	NM_001033082	MYCL1	533	539	AUCAACAUUGACCAUUACCUCAC	UUGAUAUGUUGGAUG--AUGGAGU
hsa-let-7a-5p	NM_001033117	SRGAP3	514	520	UAUGAAACUUAGAUUUACCUCAG	UUGAUAUGUUGGAUGAUGGAGU
hsa-let-7a-5p	NM_001033117	SRGAP3	2074	2080	AGGAGGGUAAAGCCACUACCUCG	UUGAUAUGUUGGAUGAUGGAGU
hsa-let-7a-5p	NM_001033518	WIPI2	2770	2777	CCAUGGGACUCAUCCCUACCUCA	UUGAUAUGUUGGAUGAUGGAGU
hsa-let-7a-5p	NM_001033518	WIPI2	1123	1129	UAAAACAACCUCAAGUACCUCAG	UUGAUAUGUUGGAUG--AUGGAGU
hsa-let-7a-5p	NM_001033519	WIPI2	2770	2777	CCAUGGGACUCAUCCCUACCUCA	UUGAUAUGUUGGAUGAUGGAGU
hsa-let-7a-5p	NM_001033519	WIPI2	1123	1129	UAAAACAACCUCAAGUACCUCAG	UUGAUAUGUUGGAUG--AUGGAGU
hsa-let-7a-5p	NM_001033520	WIPI2	2770	2777	CCAUGGGACUCAUCCCUACCUCA	UUGAUAUGUUGGAUGAUGGAGU
hsa-let-7a-5p	NM_001033520	WIPI2	1123	1129	UAAAACAACCUCAAGUACCUCAG	UUGAUAUGUUGGAUG--AUGGAGU
hsa-let-7a-5p	NM_001034	RRM2	136	143	UUUAAAACUGUGUAGCUACCUCA	UUGAUAUGUUGGAUGAUGGAGU
hsa-let-7a-5p	NM_001037174	ARL5A	473	479	UGUGUAUUGUGUAUAUACCUCAA	UUGAUAUGUUGGAUGAUGGAGU
hsa-let-7a-5p	NM_001037442	RUFY3	489	495	CUUCACCCCUGCUAACUACCUCU	UUGAUAUGUUGGAUGAUGGAGU
hsa-let-7a-5p	NM_001038707	CDC42SE1	432	438	UUGCUGAGAAGCUCCCUACCUCC	UUGAUAUGUUGGAUGAUGGAGU
hsa-let-7a-5p	NM_001038707	CDC42SE1	2071	2077	CUUGUUGCUCUAAAAUACCUCAG	UUGAUAUGUUGGAUGAUGGAGU
hsa-let-7a-5p	NM_001039111	TRIM71	172	179	AACAUUGCUUAAGUCCUACCUCA	UUGAUAUGUUGGAUGAUGGAGU
hsa-let-7a-5p	NM_001039111	TRIM71	252	259	AGUGAUAAUUUCUAUCUACCUCA	UUGAUAUGUUGGAUGAUGGAGU
hsa-let-7a-5p	NM_001039141	TRIOBP	536	542	CACCCUCUUCCUGCCCUACCUCC	UUGAUAUGUUGGAUGAUGGAGU
hsa-let-7a-5p	NM_001039547	GK5	203	209	AUGGUAAGGCAGCAAUACCUCAA	UUGAUAUGUUGGAUGAUGGAGU
hsa-let-7a-5p	NM_001039570	KREMEN1	4122	4128	ACCUUCCUCACUGUUCUACCUCC	UUGAUAUGUUGGAUGAUGGAGU
hsa-let-7a-5p	NM_001039570	KREMEN1	2073	2079	UUUGCAGCACUUUGCCUACCUCC	UUGAUAUGUUGGAUGAUGGAGU
hsa-let-7a-5p	NM_001039573	SEC14L1	453	459	GUUUUGUAAACAUAUUACCUCAC	UUGAUAUGUUGGAUGAUGGAGU
hsa-let-7a-5p	NM_001039574	KCNC4	547	553	CCCCAGAUUGGGGUUCUACCUCC	UUGAUAUGUUGGAUGAUGGAGU
hsa-let-7a-5p	NM_001039770	TMPPE	1198	1205	GGAUAAUUAUCGUAUCUACCUCA	UUGAUAUGUUGGAUGAUGGAGU
hsa-let-7a-5p	NM_001039840	CHIC1	4591	4597	UGCUUAAUUCCUCUGUACCUCAC	UUGAUAUGUUGGAUGAUGGAGU
hsa-let-7a-5p	NM_001039840	CHIC1	4634	4641	GACAAUAAUCUGGACCUACCUCA	UUGAUAUGUUGGAUGAUGGAGU
hsa-let-7a-5p	NM_001040000	MLLT4	158	164	CCCCAUCUGGCCCACCUACCUCU	UUGAUAUGUUGGAUGAUGGAGU
hsa-let-7a-5p	NM_001040125	PQLC2	241	248	UGCCCCUCCUACCACCUACCUCA	UUGAUAUGUUGGAUGAUGGAGU
hsa-let-7a-5p	NM_001040126	PQLC2	241	248	UGCCCCUCCUACCACCUACCUCA	UUGAUAUGUUGGAUGAUGGAGU
hsa-let-7a-5p	NM_001040152	PEG10	3403	3409	AGAGUCACUUCUGUUUACCUCAA	UUGAUAUGUUGGAUGAUGGAGU
hsa-let-7a-5p	NM_001040173	HTR4	1247	1253	UGCUAUAGCCGUCUGCUACCUCG	UUGAUAUGUUGGAU-GAUGGAGU
hsa-let-7a-5p	NM_001040446	MTMR12	1052	1058	AUGAUUAUCAUAUGAUACCUCAG	UUGAUAUGUUGGAUGAUGGAGU
hsa-let-7a-5p	NM_001040712	PTPRD	254	260	GAUUUUAUUUACAGAUACCUCAA	UUGAUAUGUUGGAUGAUGGAGU
hsa-let-7a-5p	NM_001040712	PTPRD	2267	2274	AAAGUAUCUAGAAGGCUACCUCA	UUGAUAUGUUGGAUGAUGGAGU
hsa-let-7a-5p	NM_001040715	KIAA0895L	418	424	CAGCAUUUGUGCUGUCUACCUCU	UUGAUAUGUUGGAUGAUGGAGU
hsa-let-7a-5p	NM_001042403	USP44	214	220	UAAACUUUUGGUGUUUACCUCAG	UUGAUAUGUUGGAUGAUGGAGU
hsa-let-7a-5p	NM_001042417	RUFY2	513	520	GCACAACUUCAAGGC-CUACCUCA	UUGAUAUGUUGGAUGAUGGAGU
hsa-let-7a-5p	NM_001042475	C6orf204	4317	4323	UUGAACCACCCAGAAUACCUCAU	UUGAUAUGUUGGAUGAUGGAGU
hsa-let-7a-5p	NM_001042486	DLGAP4	1560	1567	AGUCCCUGCCCCUCCCUACCUCA	UUGAUAUGUUGGAUGAUGGAGU
hsa-let-7a-5p	NM_001042519	C2orf88	1423	1429	AAGCAGGCAGAAAAUCUACCUCU	UUGAUAUGUUGGAUGAUGGAGU
hsa-let-7a-5p	NM_001042520	C2orf88	1423	1429	AAGCAGGCAGAAAAUCUACCUCU	UUGAUAUGUUGGAUGAUGGAGU
hsa-let-7a-5p	NM_001042521	C2orf88	1423	1429	AAGCAGGCAGAAAAUCUACCUCU	UUGAUAUGUUGGAUGAUGGAGU
hsa-let-7a-5p	NM_001042546	ATPAF1	2383	2390	UAGGGAUAAUAAUAUCUACCUCA	UUGAUAUGUUGGAUGAUGGAGU
hsa-let-7a-5p	NM_001042546	ATPAF1	1228	1234	AGCUCGCUGCAACCU-CUACCUCC	UUGAUAUGUUGGAUGAUGGAGU
hsa-let-7a-5p	NM_001042555	FRS2	3070	3076	CAGCAUAUAAAAAUGUACCUCAA	UUGAUAUGUUGGAUGAUGGAGU
hsa-let-7a-5p	NM_001042559	EIF4G2	479	485	AUAUUGCCUGUAUUUCUACCUCU	UUGAUAUGUUGGAUGAUGGAGU
hsa-let-7a-5p	NM_001042604	XRN1	220	226	GUUGUAUGUCAAUUA--UACCUCAA	UUGAUAUGUUGGAUGAUGGAGU
hsa-let-7a-5p	NM_001042604	XRN1	2892	2898	GCAUUACCUAAUAAUUACCUCAG	UUGAUAUGUUGGAUGAUGGAGU
hsa-let-7a-5p	NM_001047434	DPH3	334	341	UGACAACAGCAUCAUCUACCUCA	UUGAUAUGUUGGAU--GAUGGAGU
hsa-let-7a-5p	NM_001048201	UHRF1	1147	1153	AAAGUUUGCAGCCUAUACCUCAA	UUGAUAUGUUGGAUGAUGGAGU
hsa-let-7a-5p	NM_001066	TNFRSF1B	1261	1268	GCCAUCUCUCUACUCCUACCUCA	UUGAUAUGUUGGAUGAUGGAGU
hsa-let-7a-5p	NM_001077181	CDC14B	2788	2794	UCACAGGGGUGAUUGCUACCUCU	UUGAUAUGUUGGAUGAUGGAGU
hsa-let-7a-5p	NM_001077198	ATG9A	458	464	UCAGGCUGUGGCCCUUACCUCAC	UUGAUAUGUUGGAUGAUGGAGU
hsa-let-7a-5p	NM_001077199	SREK1	1523	1529	AUUACUCAGUUGCCUUACCUCAU	UUGAUAUGUUGGAUGAUGGAGU
hsa-let-7a-5p	NM_001077500	KLK10	404	410	GGAACAAUGACGUGCCUACCUCU	UUGAUAUGUUGGAU----GAUGGAGU
hsa-let-7a-5p	NM_001079526	IKZF2	7191	7197	AAGGCUCAAAUACCAUACCUCAG	UUGAUAUGUUGGAUG-AUGGAGU
hsa-let-7a-5p	NM_001079526	IKZF2	5297	5303	AUUGGGCCUUCAAAUUACCUCAA	UUGAUAUGUUGGAUGAUGGAGU
hsa-let-7a-5p	NM_001079533	CPEB1	1288	1295	CUGUGUGUGAAGUCUCUACCUCA	UUGAUAUGUUGGAUGAUGGAGU
hsa-let-7a-5p	NM_001079534	CPEB1	1288	1295	CUGUGUGUGAAGUCUCUACCUCA	UUGAUAUGUUGGAUGAUGGAGU
hsa-let-7a-5p	NM_001079535	CPEB1	1288	1295	CUGUGUGUGAAGUCUCUACCUCA	UUGAUAUGUUGGAUGAUGGAGU
hsa-let-7a-5p	NM_001079673	FNDC3A	2002	2008	AUGUAAUCUUGAUUUUACCUCAU	UUGAUAUGUUGGAUGAUGGAGU
hsa-let-7a-5p	NM_001079673	FNDC3A	465	471	UCUAGUGCUAUAUUUCUACCUCC	UUGAUAUGUUGGAUGAUGGAGU
hsa-let-7a-5p	NM_001079817	INSR	2393	2400	UUUUUUCAGCACAGUCUACCUCA	UUGAUAUGUUGGAUGAUGGAGU
hsa-let-7a-5p	NM_001079855	GYG2	825	832	UGGUCUCUACCCUCACUACCUCA	UUGAUAUGUUGGAUGAUGGAGU
hsa-let-7a-5p	NM_001079874	VAV3	1549	1555	UAGAUUCAAGACCUUUACCUCAG	UUGAUAUGUUGGAUG-AUGGAGU
hsa-let-7a-5p	NM_001079911	DMP1	988	994	UACCAUUUGAAAUAUUACCUCAA	UUGAUAUGUUGGAUGAUGGAGU
hsa-let-7a-5p	NM_001080114	LDB3	536	542	ACUAGCGUCAUGGAGCUACCUCU	UUGAUAUGUUGGAUGAUGGAGU
hsa-let-7a-5p	NM_001080383	GJC1	5868	5875	CUCUUACAGAAAUCUCUACCUCA	UUGAUAUGUUGGAU--GAUGGAGU
hsa-let-7a-5p	NM_001080383	GJC1	2079	2085	UCAGAAAUACACAUG--UACCUCAU	UUGAUAUGUUGGAUGAUGGAGU
hsa-let-7a-5p	NM_001080392	KIAA1147	5629	5635	UUUGUUUCGGGUCUUUACCUCAU	UUGAUAUGUUGGAUGAUGGAGU
hsa-let-7a-5p	NM_001080431	SLC45A4	307	313	AGUCCCGCCGCAAGG--CUACCUCG	UUGAUAUGUUGGAUGAUGGAGU
hsa-let-7a-5p	NM_001080449	DNA2	908	915	UUAAAAUUUUUAUUUCUACCUCA	UUGAUAUGUUGGAUGAUGGAGU
hsa-let-7a-5p	NM_001080467	MYO5B	1793	1799	CAACUGGGUUUGUGGCUACCUCU	UUGAUAUGUUGGAUGAUGGAGU
hsa-let-7a-5p	NM_001080470	ZNF697	2234	2240	UCUUUCCAUGUACAUCUACCUCU	UUGAUAUGUUGGAUGAUGGAGU
hsa-let-7a-5p	NM_001080485	ZNF275	1421	1427	GGGUGAUCACAGCAC-CUACCUCC	UUGAUAUGUUGGAUGAUGGAGU
hsa-let-7a-5p	NM_001080485	ZNF275	3633	3640	UGUGCAUUCAUGCAUCUACCUCA	UUGAUAUGUUGGAUGAUGGAGU
hsa-let-7a-5p	NM_001080541	MGA	201	207	CAUGUUAAAAUGUGUUACCUCAC	UUGAUAUGUUGGAUGAUGGAGU
hsa-let-7a-5p	NM_001081550	THOC2	411	417	GAACCCUUUUGAUUUUACCUCAU	UUGAUAUGUUGGAUGAUGGAGU
hsa-let-7a-5p	NM_001081559	CPSF4	692	698	UCAGAUCAUCUGUGCCUACCUCC	UUGAUAUGUUGGAUGAUGGAGU
hsa-let-7a-5p	NM_001082576	RBFOX2	155	161	AAGAAUACUUUUUUAUACCUCAC	UUGAUAUGUUGGAUGAUGGAGU
hsa-let-7a-5p	NM_001082577	RBFOX2	145	151	AAGAAUACUUUUUUAUACCUCAC	UUGAUAUGUUGGAUGAUGGAGU
hsa-let-7a-5p	NM_001082578	RBFOX2	155	161	AAGAAUACUUUUUUAUACCUCAC	UUGAUAUGUUGGAUGAUGGAGU
hsa-let-7a-5p	NM_001082579	RBFOX2	155	161	AAGAAUACUUUUUUAUACCUCAC	UUGAUAUGUUGGAUGAUGGAGU
hsa-let-7a-5p	NM_001082969	C11orf57	1574	1580	AAUAGUCUCUAAUUACUACCUCU	UUGAUAUGUUGGAUGAUGGAGU
hsa-let-7a-5p	NM_001082970	C11orf57	1574	1580	AAUAGUCUCUAAUUACUACCUCU	UUGAUAUGUUGGAUGAUGGAGU
hsa-let-7a-5p	NM_001083588	E2F5	27	33	ACUUGGGACUGUUAUCUACCUCU	UUGAUAUGUUGGAUGAUGGAGU
hsa-let-7a-5p	NM_001083589	E2F5	27	33	ACUUGGGACUGUUAUCUACCUCU	UUGAUAUGUUGGAUGAUGGAGU
hsa-let-7a-5p	NM_001083625	ANKRD12	2230	2236	CACUCUCUUAAAUGGUACCUCAA	UUGAUAUGUUGGAUGAUGGAGU
hsa-let-7a-5p	NM_001083625	ANKRD12	2809	2815	UUUUAAGUACAGGCA--UACCUCAG	UUGAUAUGUUGGAUGAUGGAGU
hsa-let-7a-5p	NM_001085471	FOXN3	2976	2982	CUCUUUUUGCAUAAAUACCUCAU	UUGAUAUGUUGGAUGAUGGAGU
hsa-let-7a-5p	NM_001093725	MEX3A	245	251	GAGUUACAACUCUGAUACCUCAA	UUGAUAUGUUGGAUG-AUGGAGU
hsa-let-7a-5p	NM_001098202	HIC1	361	367	GGGGCACUCCUAGCCCUACCUCC	UUGAUAUGUUGGAUGAUGGAGU
hsa-let-7a-5p	NM_001098270	MGAT3	2058	2064	GCAGCUGAGAGCCCACUACCUCC	UUGAUAUGUUGGAUGAUGGAGU
hsa-let-7a-5p	NM_001098484	SLC4A4	946	952	UAGUUUUGAGUAGUUCUACCUCU	UUGAUAUGUUGGAUGAUGGAGU
hsa-let-7a-5p	NM_001098832	FAM104A	492	498	AAAUUAACUGCCAUACUACCUCU	UUGAUAUGUUGGAUGAUGGAGU
hsa-let-7a-5p	NM_001098833	ATXN7L3	845	851	UUUGAAAUGUUUUCUUACCUCAU	UUGAUAUGUUGGAUGAUGGAGU
hsa-let-7a-5p	NM_001099272	BTBD9	265	271	UCCACCAUUAACACCCUACCUCU	UUGAUAUGUUGGAUGAUGGAGU
hsa-let-7a-5p	NM_001099287	NIPAL4	128	134	UGAGAAGUUCAUUUAUACCUCAU	UUGAUAUGUUGGAUGAUGGAGU
hsa-let-7a-5p	NM_001099289	SH3RF3	470	476	UGUCACCAUUCUAUAUACCUCAG	UUGAUAUGUUGGAUGAUGGAGU
hsa-let-7a-5p	NM_001099404	SCN5A	1614	1620	CUGGCUGCUCCUAACCUACCUCG	UUGAUAUGUUGGAUGAUGGAGU
hsa-let-7a-5p	NM_001099405	SCN5A	1614	1620	CUGGCUGCUCCUAACCUACCUCG	UUGAUAUGUUGGAUGAUGGAGU
hsa-let-7a-5p	NM_001099650	GXYLT1	973	980	AUUUAAACUUGUCUUCUACCUCA	UUGAUAUGUUGGAUGAUGGAGU
hsa-let-7a-5p	NM_001099650	GXYLT1	333	339	UAGAUGGAGAAAAUGUACCUCAA	UUGAUAUGUUGGAUGAUGGAGU
hsa-let-7a-5p	NM_001099666	PTAR1	2018	2024	AUAUUUUGAAUUAAAUACCUCAA	UUGAUAUGUUGGAUGAUGGAGU
hsa-let-7a-5p	NM_001099666	PTAR1	927	933	UUGAUAGAUUAUUUUUACCUCAA	UUGAUAUGUUGGAUGAUGGAGU
hsa-let-7a-5p	NM_001099666	PTAR1	1517	1523	UUGCAAUGAAUUUCAUACCUCAU	UUGAUAUGUUGGAUGAUGGAGU
hsa-let-7a-5p	NM_001099784	FBXL19	1331	1337	GGAGAUCUAUCCACAUACCUCAG	UUGAUAUGUUGGAUGAUGGAGU
hsa-let-7a-5p	NM_001100	ACTA1	163	169	CAUACAUUAACUUAUUACCUCAU	UUGAUAUGUUGGAUG---AUGGAGU
hsa-let-7a-5p	NM_001100164	PHACTR2	7111	7117	AAAAUUGGGAAAAGUUACCUCAA	UUGAUAUGUUGGAUGAUGGAGU
hsa-let-7a-5p	NM_001100165	PHACTR2	7111	7117	AAAAUUGGGAAAAGUUACCUCAA	UUGAUAUGUUGGAUGAUGGAGU
hsa-let-7a-5p	NM_001100166	PHACTR2	7111	7117	AAAAUUGGGAAAAGUUACCUCAA	UUGAUAUGUUGGAUGAUGGAGU
hsa-let-7a-5p	NM_001100819	MOBKL3	822	828	AUUGCUUACAGAUUA-UACCUCAU	UUGAUAUGUUGGAUGAUGGAGU
hsa-let-7a-5p	NM_001100913	PACS2	2573	2580	UCGCAUUUUCCCUGCCUACCUCA	UUGAUAUGUUGGAUGAUGGAGU
hsa-let-7a-5p	NM_001101372	IGLON5	1422	1428	AAGGCGCAGUGACUGUACCUCAG	UUGAUAUGUUGGAUGAUGGAGU
hsa-let-7a-5p	NM_001101676	SAMD12	3407	3413	CCGCAGAUUUCACUUCUACCUCC	UUGAUAUGUUGGAUGAUGGAGU
hsa-let-7a-5p	NM_001101676	SAMD12	5264	5270	CACUGGAGAUACUAAUACCUCAA	UUGAUAUGUUGGAUGAUGGAGU
hsa-let-7a-5p	NM_001102594	DTX2	224	231	GGGCUUAGGAUGCAGCUACCUCA	UUGAUAUGUUGGAUGAUGGAGU
hsa-let-7a-5p	NM_001102594	DTX2	352	358	UGGGUCAGCUUCUUUUACCUCAA	UUGAUAUGUUGGAUGAUGGAGU
hsa-let-7a-5p	NM_001102595	DTX2	224	231	GGGCUUAGGAUGCAGCUACCUCA	UUGAUAUGUUGGAUGAUGGAGU
hsa-let-7a-5p	NM_001102595	DTX2	352	358	UGGGUCAGCUUCUUUUACCUCAA	UUGAUAUGUUGGAUGAUGGAGU
hsa-let-7a-5p	NM_001102596	DTX2	224	231	GGGCUUAGGAUGCAGCUACCUCA	UUGAUAUGUUGGAUGAUGGAGU
hsa-let-7a-5p	NM_001102596	DTX2	352	358	UGGGUCAGCUUCUUUUACCUCAA	UUGAUAUGUUGGAUGAUGGAGU
hsa-let-7a-5p	NM_001104595	FAM118A	242	249	AGGACUGAUGGAUAGCUACCUCA	UUGAUAUGUUGGAUGAUGGAGU
hsa-let-7a-5p	NM_001105193	FAM123C	2583	2590	CUCCAAGAUUAGCUUCUACCUCA	UUGAUAUGUUGGAUGAUGGAGU
hsa-let-7a-5p	NM_001105193	FAM123C	1923	1929	GGCUCACUGCAGCCUCUACCUCC	UUGAUAUGUUGGAUGAUGGAGU
hsa-let-7a-5p	NM_001105194	FAM123C	2583	2590	CUCCAAGAUUAGCUUCUACCUCA	UUGAUAUGUUGGAUGAUGGAGU
hsa-let-7a-5p	NM_001105194	FAM123C	1923	1929	GGCUCACUGCAGCCUCUACCUCC	UUGAUAUGUUGGAUGAUGGAGU
hsa-let-7a-5p	NM_001105195	FAM123C	2583	2590	CUCCAAGAUUAGCUUCUACCUCA	UUGAUAUGUUGGAUGAUGGAGU
hsa-let-7a-5p	NM_001105195	FAM123C	1923	1929	GGCUCACUGCAGCCUCUACCUCC	UUGAUAUGUUGGAUGAUGGAGU
hsa-let-7a-5p	NM_001105243	PCDH19	1940	1947	AUUCAGUGCUGAAUACUACCUCA	UUGAUAUGUUGGAUGAUGGAGU
hsa-let-7a-5p	NM_001105251	ZFYVE16	525	531	AAUUGGAGUGGAGACCUACCUCC	UUGAUAUGUUGGAUGAUGGAGU
hsa-let-7a-5p	NM_001105518	SWT1	232	238	GUUCACAAUGCCUCCCUACCUCU	UUGAUAUGUUGGAU---GAUGGAGU
hsa-let-7a-5p	NM_001105530	CAP1	149	155	GCCUUCACUGAAAUAUACCUCAG	UUGAUAUGUUGGAUGAUGGAGU
hsa-let-7a-5p	NM_001105531	FAM135A	30	36	UAGCGACUGGACAAU----UACCUCAU	UUGAUAUGUUGGAUGAUGGAGU
hsa-let-7a-5p	NM_001105539	ZBTB10	904	910	UUUGCCAGUGUACUAUACCUCAG	UUGAUAUGUUGGAUGAUGGAGU
hsa-let-7a-5p	NM_001105541	NEFM	353	359	AUGAAUAAUUAUGUUUACCUCAC	UUGAUAUGUUGGAUGAUGGAGU
hsa-let-7a-5p	NM_001105573	FBXO45	2614	2621	UGCUCCCUCCCUUCACUACCUCA	UUGAUAUGUUGGAUGAUGGAGU
hsa-let-7a-5p	NM_001106	ACVR2B	7356	7362	AUUUUAAGAACCAGUUACCUCAG	UUGAUAUGUUGGAUGAUGGAGU
hsa-let-7a-5p	NM_001106	ACVR2B	1456	1462	ACCUCAAACCAGAAAUACCUCAG	UUGAUAUGUUGGAUG--AUGGAGU
hsa-let-7a-5p	NM_001109662	C12orf51	1770	1776	GAAUGGACUUGUCAGCUACCUCC	UUGAUAUGUUGGAUGAUGGAGU
hsa-let-7a-5p	NM_001109763	GSG1L	2556	2562	GGAUAAUCAUUAUACCUACCUCU	UUGAUAUGUUGGAUGAUGGAGU
hsa-let-7a-5p	NM_001110303	USP20	767	773	AUGAUGAAACAGGGA--UACCUCAC	UUGAUAUGUUGGAUGAUGGAGU
hsa-let-7a-5p	NM_001111031	ACVR1C	90	97	CAUUUUUUUUUUGUUCUACCUCA	UUGAUAUGUUGGAUGAUGGAGU
hsa-let-7a-5p	NM_001111032	ACVR1C	90	97	CAUUUUUUUUUUGUUCUACCUCA	UUGAUAUGUUGGAUGAUGGAGU
hsa-let-7a-5p	NM_001111033	ACVR1C	90	97	CAUUUUUUUUUUGUUCUACCUCA	UUGAUAUGUUGGAUGAUGGAGU
hsa-let-7a-5p	NM_001111283	IGF1	1345	1352	CAAUAUGUCAUCUACCUACCUCA	UUGAUAUGUUGGAUGAUGGAGU
hsa-let-7a-5p	NM_001111284	IGF1	1311	1318	CAAUAUGUCAUCUACCUACCUCA	UUGAUAUGUUGGAUGAUGGAGU
hsa-let-7a-5p	NM_001112736	C3orf63	1206	1212	AGGAUUUUGGCUCGAUACCUCAA	UUGAUAUGUUGGAUGAUGGAGU
hsa-let-7a-5p	NM_001113239	HIPK2	7778	7784	CCUAAUGGCAAUAAU-UACCUCAA	UUGAUAUGUUGGAUGAUGGAGU
hsa-let-7a-5p	NM_001113490	AMOT	1165	1171	CAGCAGUAUCCUCAACUACCUCU	UUGAUAUGUUGGAUGAUGGAGU
hsa-let-7a-5p	NM_001113490	AMOT	1550	1556	UUUAGCAAUAUAGCCCUACCUCC	UUGAUAUGUUGGAUGAUGGAGU
hsa-let-7a-5p	NM_001113513	ARHGEF7	248	254	UGUGAACAUCUCAGUUACCUCAU	UUGAUAUGUUGGAUG-AUGGAGU
hsa-let-7a-5p	NM_001114173	CTSC	120	126	AGGAGUCCUGGUGACCUACCUCC	UUGAUAUGUUGGAUGAUGGAGU
hsa-let-7a-5p	NM_001116	ADCY9	2364	2370	CCCUGCUCCGAUGCAUACCUCAG	UUGAUAUGUUGGAUGAUGGAGU
hsa-let-7a-5p	NM_001122606	LAMP2	1387	1393	GGAUUAAGUCCCAAUCUACCUCU	UUGAUAUGUUGGAUGAUGGAGU
hsa-let-7a-5p	NM_001122838	NAPEPLD	1781	1787	GAGGAUAAUUCCGACCUACCUCU	UUGAUAUGUUGGAUGAUGGAGU
hsa-let-7a-5p	NM_001126054	CASK	2141	2147	GUGAAGGUGCGCACUCUACCUCU	UUGAUAUGUUGGAUGAUGGAGU
hsa-let-7a-5p	NM_001126055	CASK	2141	2147	GUGAAGGUGCGCACUCUACCUCU	UUGAUAUGUUGGAUGAUGGAGU
hsa-let-7a-5p	NM_001126112	TP53	410	417	UGCUGGCAUUUGCACCUACCUCA	UUGAUAUGUUGGAUGAUGGAGU
hsa-let-7a-5p	NM_001126113	TP53	611	618	UGCUGGCAUUUGCACCUACCUCA	UUGAUAUGUUGGAUGAUGGAGU
hsa-let-7a-5p	NM_001126114	TP53	699	706	UGCUGGCAUUUGCACCUACCUCA	UUGAUAUGUUGGAUGAUGGAGU
hsa-let-7a-5p	NM_001126115	TP53	410	417	UGCUGGCAUUUGCACCUACCUCA	UUGAUAUGUUGGAUGAUGGAGU
hsa-let-7a-5p	NM_001126116	TP53	699	706	UGCUGGCAUUUGCACCUACCUCA	UUGAUAUGUUGGAUGAUGGAGU
hsa-let-7a-5p	NM_001126117	TP53	611	618	UGCUGGCAUUUGCACCUACCUCA	UUGAUAUGUUGGAUGAUGGAGU
hsa-let-7a-5p	NM_001127197	ELF4	1605	1611	AUCCACUUGACCUAACUACCUCC	UUGAUAUGUUGGAU-GAUGGAGU
hsa-let-7a-5p	NM_001127208	TET2	1796	1802	UUCCUACUUGUCAUAUACCUCAA	UUGAUAUGUUGGAUGAUGGAGU
hsa-let-7a-5p	NM_001127208	TET2	21	27	CCCCCUUUUGUUGGUUACCUCAC	UUGAUAUGUUGGAUGAUGGAGU
hsa-let-7a-5p	NM_001127321	CBX5	2061	2067	AGAGCUCAUAAACCA--UACCUCAA	UUGAUAUGUUGGAUGAUGGAGU
hsa-let-7a-5p	NM_001127321	CBX5	6768	6775	UUCUUGGAUUUUAAUCUACCUCA	UUGAUAUGUUGGAUGAUGGAGU
hsa-let-7a-5p	NM_001127321	CBX5	9302	9309	GUUAAUAAUACUGAC--CUACCUCA	UUGAUAUGUUGGAUGAUGGAGU
hsa-let-7a-5p	NM_001127322	CBX5	2061	2067	AGAGCUCAUAAACCA--UACCUCAA	UUGAUAUGUUGGAUGAUGGAGU
hsa-let-7a-5p	NM_001127322	CBX5	6768	6775	UUCUUGGAUUUUAAUCUACCUCA	UUGAUAUGUUGGAUGAUGGAGU
hsa-let-7a-5p	NM_001127322	CBX5	9302	9309	GUUAAUAAUACUGAC--CUACCUCA	UUGAUAUGUUGGAUGAUGGAGU
hsa-let-7a-5p	NM_001127457	CRY2	1471	1477	UGGGCCUUUUCCUUUCUACCUCC	UUGAUAUGUUGGAUGAUGGAGU
hsa-let-7a-5p	NM_001127621	GALE	106	113	AAGCCAAGGCCUCCCCUACCUCA	UUGAUAUGUUGGAUGAUGGAGU
hsa-let-7a-5p	NM_001127715	STXBP5	139	145	AGUCAUGCACUGUUUUACCUCAG	UUGAUAUGUUGGAUGAUGGAGU
hsa-let-7a-5p	NM_001127898	CLCN5	1835	1841	CCAAACACUUCAGUGUACCUCAU	UUGAUAUGUUGGAUG--AUGGAGU
hsa-let-7a-5p	NM_001127898	CLCN5	2495	2501	ACAAUAUCCCUUUGAUACCUCAC	UUGAUAUGUUGGAUGAUGGAGU
hsa-let-7a-5p	NM_001127898	CLCN5	2799	2805	CAUCAAAUGGCCACAUACCUCAA	UUGAUAUGUUGGAUGAUGGAGU
hsa-let-7a-5p	NM_001127898	CLCN5	5213	5219	UACAGUCAUAAAUUCCUACCUCU	UUGAUAUGUUGGAUGAUGGAGU
hsa-let-7a-5p	NM_001127898	CLCN5	5785	5791	CUGUCACAUUAAGGGUACCUCAA	UUGAUAUGUUGGAUG-AUGGAGU
hsa-let-7a-5p	NM_001127898	CLCN5	6762	6769	UGUUAAUUGCCCUACCUACCUCA	UUGAUAUGUUGGAUGAUGGAGU
hsa-let-7a-5p	NM_001127899	CLCN5	1835	1841	CCAAACACUUCAGUGUACCUCAU	UUGAUAUGUUGGAUG--AUGGAGU
hsa-let-7a-5p	NM_001127899	CLCN5	2495	2501	ACAAUAUCCCUUUGAUACCUCAC	UUGAUAUGUUGGAUGAUGGAGU
hsa-let-7a-5p	NM_001127899	CLCN5	2799	2805	CAUCAAAUGGCCACAUACCUCAA	UUGAUAUGUUGGAUGAUGGAGU
hsa-let-7a-5p	NM_001127899	CLCN5	5213	5219	UACAGUCAUAAAUUCCUACCUCU	UUGAUAUGUUGGAUGAUGGAGU
hsa-let-7a-5p	NM_001127899	CLCN5	5785	5791	CUGUCACAUUAAGGGUACCUCAA	UUGAUAUGUUGGAUG-AUGGAGU
hsa-let-7a-5p	NM_001127899	CLCN5	6762	6769	UGUUAAUUGCCCUACCUACCUCA	UUGAUAUGUUGGAUGAUGGAGU
hsa-let-7a-5p	NM_001128204	SULF1	1934	1940	UACCAGCUAAAGGAUUACCUCAC	UUGAUAUGUUGGAUGAUGGAGU
hsa-let-7a-5p	NM_001128205	SULF1	1934	1940	UACCAGCUAAAGGAUUACCUCAC	UUGAUAUGUUGGAUGAUGGAGU
hsa-let-7a-5p	NM_001128206	SULF1	1934	1940	UACCAGCUAAAGGAUUACCUCAC	UUGAUAUGUUGGAUGAUGGAGU
hsa-let-7a-5p	NM_001128209	SGCD	1292	1298	CAUUCCCGCCAUCAGCUACCUCU	UUGAUAUGUUGGAUGAUGGAGU
hsa-let-7a-5p	NM_001128429	SMARCAD1	1511	1517	CUUCAUGUGUUAAUACUACCUCC	UUGAUAUGUUGGAUGAUGGAGU
hsa-let-7a-5p	NM_001128429	SMARCAD1	330	336	UUUUUGUAAUUAUUUCUACCUCC	UUGAUAUGUUGGAUGAUGGAGU
hsa-let-7a-5p	NM_001128430	SMARCAD1	1511	1517	CUUCAUGUGUUAAUACUACCUCC	UUGAUAUGUUGGAUGAUGGAGU
hsa-let-7a-5p	NM_001128430	SMARCAD1	330	336	UUUUUGUAAUUAUUUCUACCUCC	UUGAUAUGUUGGAUGAUGGAGU
hsa-let-7a-5p	NM_001128602	RASGRP1	493	500	CUGGCUCCUUCUUCACUACCUCA	UUGAUAUGUUGGAUGAUGGAGU
hsa-let-7a-5p	NM_001128620	PAK1	1114	1120	UGUUGGGGAUGUUUGCUACCUCC	UUGAUAUGUUGGAUGAUGGAGU
hsa-let-7a-5p	NM_001128626	SPIRE1	1418	1424	CUAAAUUAACAGUAA--UACCUCAA	UUGAUAUGUUGGAUGAUGGAGU
hsa-let-7a-5p	NM_001128627	SPIRE1	1418	1424	CUAAAUUAACAGUAA--UACCUCAA	UUGAUAUGUUGGAUGAUGGAGU
hsa-let-7a-5p	NM_001128839	CACNA1D	419	425	UCACACCUGUGUCGUUACCUCAG	UUGAUAUGUUGGAUGAUGGAGU
hsa-let-7a-5p	NM_001128840	CACNA1D	419	425	UCACACCUGUGUCGUUACCUCAG	UUGAUAUGUUGGAUGAUGGAGU
hsa-let-7a-5p	NM_001130059	ATF7	719	725	GCAGAGCUAUUUGGGUACCUCAU	UUGAUAUGUUGGAUGAUGGAGU
hsa-let-7a-5p	NM_001130059	ATF7	1742	1748	UUCUCUCCAUCUUUCCUACCUCC	UUGAUAUGUUGGAUGAUGGAGU
hsa-let-7a-5p	NM_001130060	ATF7	719	725	GCAGAGCUAUUUGGGUACCUCAU	UUGAUAUGUUGGAUGAUGGAGU
hsa-let-7a-5p	NM_001130060	ATF7	1742	1748	UUCUCUCCAUCUUUCCUACCUCC	UUGAUAUGUUGGAUGAUGGAGU
hsa-let-7a-5p	NM_001130674	CALU	1229	1235	UACCAGGGAUCCUCAUACCUCAC	UUGAUAUGUUGGAUGAUGGAGU
hsa-let-7a-5p	NM_001130674	CALU	3852	3858	AAAUUAGUUUUGAGUCUACCUCU	UUGAUAUGUUGGAUGAUGGAGU
hsa-let-7a-5p	NM_001130701	STYX	3588	3594	CAUAGGGAGCUGCCAUACCUCAC	UUGAUAUGUUGGAUGAUGGAGU
hsa-let-7a-5p	NM_001130831	GAS7	3568	3574	CCCUGGGCCUCCUUUCUACCUCC	UUGAUAUGUUGGAUGAUGGAGU
hsa-let-7a-5p	NM_001130831	GAS7	633	640	GAGGUCAGGAUGGAACUACCUCA	UUGAUAUGUUGGAUGAUGGAGU
hsa-let-7a-5p	NM_001130841	RTCD1	21	27	UUGCCUCUUAAAUGAUACCUCAU	UUGAUAUGUUGGAUGAUGGAGU
hsa-let-7a-5p	NM_001130916	TGFBR1	3889	3895	AGACCAAGGUACAUUUACCUCAU	UUGAUAUGUUGGAUGAUGGAGU
hsa-let-7a-5p	NM_001130916	TGFBR1	75	82	GGGAGGUCAAUUGUUCUACCUCA	UUGAUAUGUUGGAU-GAUGGAGU
hsa-let-7a-5p	NM_001130918	TTLL6	33	39	GCCACUUUUCCCUUCCUACCUCU	UUGAUAUGUUGGAUGAUGGAGU
hsa-let-7a-5p	NM_001130963	TMEM194A	1709	1716	UGUCCUAAGUGACAA----CUACCUCA	UUGAUAUGUUGGAUGAUGGAGU
hsa-let-7a-5p	NM_001131005	MEF2C	3889	3895	UGCCUUCCCUGUUCAUACCUCAA	UUGAUAUGUUGGAUGAUGGAGU
hsa-let-7a-5p	NM_001131005	MEF2C	3906	3912	CCUCAAAUUGAUUCAUACCUCAG	UUGAUAUGUUGGAUGAUGGAGU
hsa-let-7a-5p	NM_001131062	SAP30L	3322	3328	AGGACAGAGAACCCACUACCUCG	UUGAUAUGUUGGAUGAUGGAGU
hsa-let-7a-5p	NM_001131063	SAP30L	3322	3328	AGGACAGAGAACCCACUACCUCG	UUGAUAUGUUGGAUGAUGGAGU
hsa-let-7a-5p	NM_001134375	CCNJ	1972	1979	UUUUCAGUAUUUUAACUACCUCA	UUGAUAUGUUGGAUGAUGGAGU
hsa-let-7a-5p	NM_001134375	CCNJ	1861	1867	GAUUUUGGUAGUUCUUACCUCAA	UUGAUAUGUUGGAUGAUGGAGU
hsa-let-7a-5p	NM_001134376	CCNJ	1972	1979	UUUUCAGUAUUUUAACUACCUCA	UUGAUAUGUUGGAUGAUGGAGU
hsa-let-7a-5p	NM_001134376	CCNJ	1861	1867	GAUUUUGGUAGUUCUUACCUCAA	UUGAUAUGUUGGAUGAUGGAGU
hsa-let-7a-5p	NM_001134400	CYB561D1	4082	4089	CACUUAUUGCCUGACCUACCUCA	UUGAUAUGUUGGAUGAUGGAGU
hsa-let-7a-5p	NM_001134402	CYB561D1	4082	4089	CACUUAUUGCCUGACCUACCUCA	UUGAUAUGUUGGAUGAUGGAGU
hsa-let-7a-5p	NM_001134403	CYB561D1	4474	4481	CACUUAUUGCCUGACCUACCUCA	UUGAUAUGUUGGAUGAUGGAGU
hsa-let-7a-5p	NM_001134404	CYB561D1	4566	4573	CACUUAUUGCCUGACCUACCUCA	UUGAUAUGUUGGAUGAUGGAGU
hsa-let-7a-5p	NM_001134422	CDV3	1203	1210	CUUCAUAAGGGUUGACUACCUCA	UUGAUAUGUUGGAUGAUGGAGU
hsa-let-7a-5p	NM_001134423	CDV3	1203	1210	CUUCAUAAGGGUUGACUACCUCA	UUGAUAUGUUGGAUGAUGGAGU
hsa-let-7a-5p	NM_001134476	LRRC8B	1326	1332	GGGUGGCCGAAUCAUCUACCUCU	UUGAUAUGUUGGAUGAUGGAGU
hsa-let-7a-5p	NM_001134742	SLC4A4	804	810	UAGUUUUGAGUAGUUCUACCUCU	UUGAUAUGUUGGAUGAUGGAGU
hsa-let-7a-5p	NM_001134778	PBX3	846	852	AAAACACAGCUUUAUUACCUCAU	UUGAUAUGUUGGAUG-AUGGAGU
hsa-let-7a-5p	NM_001134778	PBX3	913	919	UAGAGUGCUCACUUACUACCUCU	UUGAUAUGUUGGAUGAUGGAGU
hsa-let-7a-5p	NM_001135095	FNDC3B	1449	1455	UCCAUAAUGUUCGAGUACCUCAG	UUGAUAUGUUGGAUGAUGGAGU
hsa-let-7a-5p	NM_001135095	FNDC3B	2995	3001	AAAGAUAAAAUGUUUUACCUCAC	UUGAUAUGUUGGAUGAUGGAGU
hsa-let-7a-5p	NM_001135099	TMPRSS2	915	922	UGUUUCUACACAUUGCUACCUCA	UUGAUAUGUUGGAUGAUGGAGU
hsa-let-7a-5p	NM_001135099	TMPRSS2	451	457	GGUAGUGUCCCCAGCCUACCUCU	UUGAUAUGUUGGAUGAUGGAGU
hsa-let-7a-5p	NM_001135181	SLC5A9	266	273	UAUUGCCUUACAGAC--CUACCUCA	UUGAUAUGUUGGAUGAUGGAGU
hsa-let-7a-5p	NM_001135181	SLC5A9	445	451	CCCUUUCUAGUUCCCCUACCUCU	UUGAUAUGUUGGAUGAUGGAGU
hsa-let-7a-5p	NM_001135565	HDHD1	826	833	AUUGGAAAAUGUUUGCUACCUCA	UUGAUAUGUUGGAUGAUGGAGU
hsa-let-7a-5p	NM_001135575	LOC221710	1900	1906	UGUUAUUAUGUUUGAUACCUCAU	UUGAUAUGUUGGAUGAUGGAGU
hsa-let-7a-5p	NM_001135773	SPATA2	1017	1023	UAACUAUCUAUACAC----CUACCUCC	UUGAUAUGUUGGAUGAUGGAGU
hsa-let-7a-5p	NM_001135775	C9orf7	1627	1633	UGCAGUGAGACCUGUCUACCUCC	UUGAUAUGUUGGAUGAUGGAGU
hsa-let-7a-5p	NM_001135805	SYT1	61	67	GCCAGUAUCUGUAAAUACCUCAG	UUGAUAUGUUGGAUGAUGGAGU
hsa-let-7a-5p	NM_001135806	SYT1	61	67	GCCAGUAUCUGUAAAUACCUCAG	UUGAUAUGUUGGAUGAUGGAGU
hsa-let-7a-5p	NM_001135820	TMEM2	1470	1477	ACUUUACAAAAUAUGCUACCUCA	UUGAUAUGUUGGAU--GAUGGAGU
hsa-let-7a-5p	NM_001135911	PIK3IP1	1606	1612	UAUACAUGUUUUAUAUACCUCAU	UUGAUAUGUUGGAUG---AUGGAGU
hsa-let-7a-5p	NM_001135937	SMAD2	3772	3778	ACCCAGUUGGUUUCUCUACCUCU	UUGAUAUGUUGGAUGAUGGAGU
hsa-let-7a-5p	NM_001135993	TTC39C	1189	1195	UUUGAAGAAUCUAAAUACCUCAG	UUGAUAUGUUGGAUGAUGGAGU
hsa-let-7a-5p	NM_001136000	ABL2	121	127	UGUGUUUAUGUGAAGUACCUCAG	UUGAUAUGUUGGAUGAUGGAGU
hsa-let-7a-5p	NM_001136000	ABL2	3499	3506	GGAUAAUAAUAGUAACUACCUCA	UUGAUAUGUUGGAUGAUGGAGU
hsa-let-7a-5p	NM_001136004	MICAL3	442	448	UGAACAGUACCAUCUCUACCUCU	UUGAUAUGUUGGAUGAUGGAGU
hsa-let-7a-5p	NM_001136049	LMLN	601	607	UUCAGAGUGAUUACAUACCUCAA	UUGAUAUGUUGGAUGAUGGAGU
hsa-let-7a-5p	NM_001136049	LMLN	2846	2852	GGUCCAUGCCCAAGAUACCUCAU	UUGAUAUGUUGGAUGAUGGAGU
hsa-let-7a-5p	NM_001136051	LRIG3	33	40	GAAAAGCUUAACAUACUACCUCA	UUGAUAUGUUGGAUGAUGGAGU
hsa-let-7a-5p	NM_001136116	ZNF879	451	458	ACAGGUGACCCAUAGCUACCUCA	UUGAUAUGUUGGAUGAUGGAGU
hsa-let-7a-5p	NM_001136238	TMPPE	1198	1205	GGAUAAUUAUCGUAUCUACCUCA	UUGAUAUGUUGGAUGAUGGAGU
hsa-let-7a-5p	NM_001136262	ATXN7L3B	1469	1475	UUUGAAAUGUUUUCUUACCUCAU	UUGAUAUGUUGGAUGAUGGAGU
hsa-let-7a-5p	NM_001136474	VASH2	447	453	UUUUUAAGCAGUUAUUACCUCAG	UUGAUAUGUUGGAUGAUGGAGU
hsa-let-7a-5p	NM_001136475	VASH2	447	453	UUUUUAAGCAGUUAUUACCUCAG	UUGAUAUGUUGGAUGAUGGAGU
hsa-let-7a-5p	NM_001136497	BTF3L4	1135	1141	CUCUUGGCCUUGAACCUACCUCU	UUGAUAUGUUGGAUGAUGGAGU
hsa-let-7a-5p	NM_001136504	SYT2	60	66	AUCCAGAGCUAUCAAUACCUCAG	UUGAUAUGUUGGAUGAUGGAGU
hsa-let-7a-5p	NM_001137675	ATXN1L	1833	1839	GAUAAAUAAUCUUACCUACCUCC	UUGAUAUGUUGGAUGAUGGAGU
hsa-let-7a-5p	NM_001142275	NIPA1	4587	4593	UGUGCCUCAGUUUUUCUACCUCU	UUGAUAUGUUGGAUGAUGGAGU
hsa-let-7a-5p	NM_001142275	NIPA1	4119	4125	GUUUAUCAUAUAAAAUACCUCAA	UUGAUAUGUUGGAUGAUGGAGU
hsa-let-7a-5p	NM_001142333	RBFOX1	153	159	ACAUUUUUUAUCUUAUACCUCAG	UUGAUAUGUUGGAUGAUGGAGU
hsa-let-7a-5p	NM_001142334	RBFOX1	153	159	ACAUUUUUUAUCUUAUACCUCAG	UUGAUAUGUUGGAUGAUGGAGU
hsa-let-7a-5p	NM_001142339	GNAL	138	144	CCACCAAGCCUCUGGCUACCUCU	UUGAUAUGUUGGAUGAUGGAGU
hsa-let-7a-5p	NM_001142348	SCN4B	2164	2171	UGUAAUAAUACUUAC--CUACCUCA	UUGAUAUGUUGGAUGAUGGAGU
hsa-let-7a-5p	NM_001142348	SCN4B	1658	1665	CAGAGAGUUUGGGGUCUACCUCA	UUGAUAUGUUGGAUGAUGGAGU
hsa-let-7a-5p	NM_001142349	SCN4B	2164	2171	UGUAAUAAUACUUAC--CUACCUCA	UUGAUAUGUUGGAUGAUGGAGU
hsa-let-7a-5p	NM_001142349	SCN4B	1658	1665	CAGAGAGUUUGGGGUCUACCUCA	UUGAUAUGUUGGAUGAUGGAGU
hsa-let-7a-5p	NM_001142397	CTIF	3503	3509	AGUGGACGACAGGAC-CUACCUCC	UUGAUAUGUUGGAUGAUGGAGU
hsa-let-7a-5p	NM_001142403	CD164	1135	1141	GGGGAAAGGUCGGUUUACCUCAC	UUGAUAUGUUGGAUGAUGGAGU
hsa-let-7a-5p	NM_001142403	CD164	1173	1179	UAGUAAUAUUCUAGGUACCUCAC	UUGAUAUGUUGGAUGAUGGAGU
hsa-let-7a-5p	NM_001142404	CD164	1135	1141	GGGGAAAGGUCGGUUUACCUCAC	UUGAUAUGUUGGAUGAUGGAGU
hsa-let-7a-5p	NM_001142404	CD164	1173	1179	UAGUAAUAUUCUAGGUACCUCAC	UUGAUAUGUUGGAUGAUGGAGU
hsa-let-7a-5p	NM_001142547	RPUSD3	160	167	UGAUAAUAAAAGUUCCUACCUCA	UUGAUAUGUUGGAUGAUGGAGU
hsa-let-7a-5p	NM_001142568	BBX	4076	4082	GCCAAUCCUAAUGGGCUACCUCG	UUGAUAUGUUGGAUGAUGGAGU
hsa-let-7a-5p	NM_001142568	BBX	5053	5059	CCACAAUGCAAAUCU-UACCUCAC	UUGAUAUGUUGGAUGAUGGAGU
hsa-let-7a-5p	NM_001142597	CLP1	131	137	UAGAAAGUUCAUAUUCUACCUCU	UUGAUAUGUUGGAUGAUGGAGU
hsa-let-7a-5p	NM_001142885	TMOD2	5310	5317	AUAAUACUUCACUAACUACCUCA	UUGAUAUGUUGGAU--GAUGGAGU
hsa-let-7a-5p	NM_001143998	SEC14L1	2994	3000	GUUUUGUAAACAUAUUACCUCAC	UUGAUAUGUUGGAUGAUGGAGU
hsa-let-7a-5p	NM_001143999	SEC14L1	2994	3000	GUUUUGUAAACAUAUUACCUCAC	UUGAUAUGUUGGAUGAUGGAGU
hsa-let-7a-5p	NM_001144001	SEC14L1	2994	3000	GUUUUGUAAACAUAUUACCUCAC	UUGAUAUGUUGGAUGAUGGAGU
hsa-let-7a-5p	NM_001144856	PLEKHG6	85	92	CCGGCAUCUGUGACUCUACCUCA	UUGAUAUGUUGGAUGAUGGAGU
hsa-let-7a-5p	NM_001144857	PLEKHG6	85	92	CCGGCAUCUGUGACUCUACCUCA	UUGAUAUGUUGGAUGAUGGAGU
hsa-let-7a-5p	NM_001144869	LIPT2	182	189	UUAUAUCUUCCCCACCUACCUCA	UUGAUAUGUUGGAUGAUGGAGU
hsa-let-7a-5p	NM_001144884	SLC30A7	3325	3331	AGAAGCAGUGUAGUUCUACCUCU	UUGAUAUGUUGGAUGAUGGAGU
hsa-let-7a-5p	NM_001144927	NKIRAS2	1406	1412	CUGGCCCCUCCUUCUUACCUCAG	UUGAUAUGUUGGAUGAUGGAGU
hsa-let-7a-5p	NM_001144928	NKIRAS2	1406	1412	CUGGCCCCUCCUUCUUACCUCAG	UUGAUAUGUUGGAUGAUGGAGU
hsa-let-7a-5p	NM_001144929	NKIRAS2	1591	1597	CUGGCCCCUCCUUCUUACCUCAG	UUGAUAUGUUGGAUGAUGGAGU
hsa-let-7a-5p	NM_001144964	NEDD4L	3970	3976	UGACCCCGAAGAUCACUACCUCU	UUGAUAUGUUGGAUGAUGGAGU
hsa-let-7a-5p	NM_001144965	NEDD4L	3970	3976	UGACCCCGAAGAUCACUACCUCU	UUGAUAUGUUGGAUGAUGGAGU
hsa-let-7a-5p	NM_001144966	NEDD4L	3970	3976	UGACCCCGAAGAUCACUACCUCU	UUGAUAUGUUGGAUGAUGGAGU
hsa-let-7a-5p	NM_001144967	NEDD4L	3970	3976	UGACCCCGAAGAUCACUACCUCU	UUGAUAUGUUGGAUGAUGGAGU
hsa-let-7a-5p	NM_001144968	NEDD4L	3970	3976	UGACCCCGAAGAUCACUACCUCU	UUGAUAUGUUGGAUGAUGGAGU
hsa-let-7a-5p	NM_001144969	NEDD4L	3970	3976	UGACCCCGAAGAUCACUACCUCU	UUGAUAUGUUGGAUGAUGGAGU
hsa-let-7a-5p	NM_001144970	NEDD4L	3970	3976	UGACCCCGAAGAUCACUACCUCU	UUGAUAUGUUGGAUGAUGGAGU
hsa-let-7a-5p	NM_001144971	NEDD4L	3970	3976	UGACCCCGAAGAUCACUACCUCU	UUGAUAUGUUGGAUGAUGGAGU
hsa-let-7a-5p	NM_001145028	PALM3	40	46	CAGCUCCUCUCACAGCUACCUCG	UUGAUAUGUUGGAUGAUGGAGU
hsa-let-7a-5p	NM_001145077	LRRC10B	415	421	CUAGGACAGGAGCCGCUACCUCU	UUGAUAUGUUGGAU--GAUGGAGU
hsa-let-7a-5p	NM_001145118	GRID2IP	128	135	CAGCCUCUCCUGCAGCUACCUCA	UUGAUAUGUUGGAUGAUGGAGU
hsa-let-7a-5p	NM_001145279	OPRM1	399	405	CACAUAAAGUAAAUGCUACCUCU	UUGAUAUGUUGGAUGAUGGAGU
hsa-let-7a-5p	NM_001145280	OPRM1	399	405	CACAUAAAGUAAAUGCUACCUCU	UUGAUAUGUUGGAUGAUGGAGU
hsa-let-7a-5p	NM_001145281	OPRM1	399	405	CACAUAAAGUAAAUGCUACCUCU	UUGAUAUGUUGGAUGAUGGAGU
hsa-let-7a-5p	NM_001145287	OPRM1	399	405	CACAUAAAGUAAAUGCUACCUCU	UUGAUAUGUUGGAUGAUGGAGU
hsa-let-7a-5p	NM_001145306	CDK6	854	860	UAGGUUUAGGGAGUGUACCUCAG	UUGAUAUGUUGGAUGAUGGAGU
hsa-let-7a-5p	NM_001145343	ZNF566	936	943	GGAUAAUUAUAAUACCUACCUCA	UUGAUAUGUUGGAUGAUGGAGU
hsa-let-7a-5p	NM_001145344	ZNF566	936	943	GGAUAAUUAUAAUACCUACCUCA	UUGAUAUGUUGGAUGAUGGAGU
hsa-let-7a-5p	NM_001145345	ZNF566	936	943	GGAUAAUUAUAAUACCUACCUCA	UUGAUAUGUUGGAUGAUGGAGU
hsa-let-7a-5p	NM_001145365	ZNF652	4883	4889	UUCCAACCCUGGACACUACCUCG	UUGAUAUGUUGGAUGAUGGAGU
hsa-let-7a-5p	NM_001145365	ZNF652	5463	5469	UUCCUGAUCUAAAUCCUACCUCU	UUGAUAUGUUGGAUGAUGGAGU
hsa-let-7a-5p	NM_001145365	ZNF652	8632	8638	GGCAGUGUCCCUCUCCUACCUCU	UUGAUAUGUUGGAUGAUGGAGU
hsa-let-7a-5p	NM_001145442	POTEM	763	770	CCGGGAACUGACUGACUACCUCA	UUGAUAUGUUGGAUGAUGGAGU
hsa-let-7a-5p	NM_001145442	POTEM	3079	3085	UUGGCAACAGGUUCGUACCUCAG	UUGAUAUGUUGGAUGAUGGAGU
hsa-let-7a-5p	NM_001145446	ZNF200	982	989	GCAAUGGGGUGGUCACUACCUCA	UUGAUAUGUUGGAUGAUGGAGU
hsa-let-7a-5p	NM_001145446	ZNF200	197	203	ACAUUUCAAGGGCUAUACCUCAG	UUGAUAUGUUGGAUG-AUGGAGU
hsa-let-7a-5p	NM_001145447	ZNF200	982	989	GCAAUGGGGUGGUCACUACCUCA	UUGAUAUGUUGGAUGAUGGAGU
hsa-let-7a-5p	NM_001145447	ZNF200	197	203	ACAUUUCAAGGGCUAUACCUCAG	UUGAUAUGUUGGAUG-AUGGAGU
hsa-let-7a-5p	NM_001145448	ZNF200	982	989	GCAAUGGGGUGGUCACUACCUCA	UUGAUAUGUUGGAUGAUGGAGU
hsa-let-7a-5p	NM_001145448	ZNF200	197	203	ACAUUUCAAGGGCUAUACCUCAG	UUGAUAUGUUGGAUG-AUGGAGU
hsa-let-7a-5p	NM_001145811	SOX6	6261	6267	CUAUUUAUGCUCAUUUACCUCAA	UUGAUAUGUUGGAUGAUGGAGU
hsa-let-7a-5p	NM_001145819	SOX6	6261	6267	CUAUUUAUGCUCAUUUACCUCAA	UUGAUAUGUUGGAUGAUGGAGU
hsa-let-7a-5p	NM_001146008	SLCO5A1	582	588	UCAUUGAGGGCUGGAUACCUCAA	UUGAUAUGUUGGAUGAUGGAGU
hsa-let-7a-5p	NM_001146009	SLCO5A1	164	170	UCAUUGAGGGCUGGAUACCUCAA	UUGAUAUGUUGGAUGAUGGAGU
hsa-let-7a-5p	NM_001146099	NEK3	360	367	UGAAGAUAAUAAUGCCUACCUCA	UUGAUAUGUUGGAUGAUGGAGU
hsa-let-7a-5p	NM_001146335	SLC6A15	302	308	UUAAAAAAAUGGUAUUACCUCAG	UUGAUAUGUUGGAUGAUGGAGU
hsa-let-7a-5p	NM_001146698	RBM19	537	544	GGGUGAUAAUUGUGCCUACCUCA	UUGAUAUGUUGGAUGAUGGAGU
hsa-let-7a-5p	NM_001151	SLC25A4	130	136	CCAGACUGAAAGGAAUACCUCAG	UUGAUAUGUUGGAUGAUGGAGU
hsa-let-7a-5p	NM_001159296	KLF8	1485	1491	CCCUGGACCACAGAU--CUACCUCC	UUGAUAUGUUGGAUGAUGGAGU
hsa-let-7a-5p	NM_001159296	KLF8	2325	2331	UAUCUAGAUUUUAUUUACCUCAU	UUGAUAUGUUGGAUGAUGGAGU
hsa-let-7a-5p	NM_001159531	BEGAIN	695	702	UGACACCGUCUUACUCUACCUCA	UUGAUAUGUUGGAUGAUGGAGU
hsa-let-7a-5p	NM_001159547	BEND4	4374	4380	CCUAAUACCCAUUGACUACCUCC	UUGAUAUGUUGGAU-GAUGGAGU
hsa-let-7a-5p	NM_001159547	BEND4	6714	6720	GAGUGUUGAUUUUAUUACCUCAU	UUGAUAUGUUGGAUGAUGGAGU
hsa-let-7a-5p	NM_001159673	SYNCRIP	610	617	AAAAGGGUUGGUUAACUACCUCA	UUGAUAUGUUGGAUGAUGGAGU
hsa-let-7a-5p	NM_001159674	SYNCRIP	610	617	AAAAGGGUUGGUUAACUACCUCA	UUGAUAUGUUGGAUGAUGGAGU
hsa-let-7a-5p	NM_001159676	SYNCRIP	610	617	AAAAGGGUUGGUUAACUACCUCA	UUGAUAUGUUGGAUGAUGGAGU
hsa-let-7a-5p	NM_001159677	SYNCRIP	610	617	AAAAGGGUUGGUUAACUACCUCA	UUGAUAUGUUGGAUGAUGGAGU
hsa-let-7a-5p	NM_001159767	BZW2	207	213	AUUAUACUUGGGACUCUACCUCU	UUGAUAUGUUGGAU--GAUGGAGU
hsa-let-7a-5p	NM_001159772	CANT1	1203	1210	GCCCUCCCCACAGCA--CUACCUCA	UUGAUAUGUUGGAUGAUGGAGU
hsa-let-7a-5p	NM_001159773	CANT1	1203	1210	GCCCUCCCCACAGCA--CUACCUCA	UUGAUAUGUUGGAUGAUGGAGU
hsa-let-7a-5p	NM_001159860	ZNF583	488	495	GGAAUAAUAAUGGUUCUACCUCA	UUGAUAUGUUGGAUGAUGGAGU
hsa-let-7a-5p	NM_001159861	ZNF583	488	495	GGAAUAAUAAUGGUUCUACCUCA	UUGAUAUGUUGGAUGAUGGAGU
hsa-let-7a-5p	NM_001160160	SCN5A	1614	1620	CUGGCUGCUCCUAACCUACCUCG	UUGAUAUGUUGGAUGAUGGAGU
hsa-let-7a-5p	NM_001160161	SCN5A	1614	1620	CUGGCUGCUCCUAACCUACCUCG	UUGAUAUGUUGGAUGAUGGAGU
hsa-let-7a-5p	NM_001160223	RNF170	2751	2758	UGGCUAUGCAGAUACCUACCUCA	UUGAUAUGUUGGAUGAUGGAGU
hsa-let-7a-5p	NM_001160225	RNF170	2751	2758	UGGCUAUGCAGAUACCUACCUCA	UUGAUAUGUUGGAUGAUGGAGU
hsa-let-7a-5p	NM_001160300	PANX2	956	962	UGGUCCCACCCCAAAUACCUCAG	UUGAUAUGUUGGAUGAUGGAGU
hsa-let-7a-5p	NM_001160364	TMC7	844	850	ACCAUAUGCAAUAAA-UACCUCAU	UUGAUAUGUUGGAUGAUGGAGU
hsa-let-7a-5p	NM_001160423	IGF2BP1	1632	1639	UGUGUGCGAAGUAAACUACCUCA	UUGAUAUGUUGGAUGAUGGAGU
hsa-let-7a-5p	NM_001160423	IGF2BP1	1651	1657	CUCAAGGUAUGAAGUUACCUCAG	UUGAUAUGUUGGAUGAUGGAGU
hsa-let-7a-5p	NM_001160423	IGF2BP1	4269	4276	CAGCAGUGCUAGUAACUACCUCA	UUGAUAUGUUGGAUGAUGGAGU
hsa-let-7a-5p	NM_001160423	IGF2BP1	4923	4930	GUAUAAAUGGAUUAACUACCUCA	UUGAUAUGUUGGAUGAUGGAGU
hsa-let-7a-5p	NM_001160423	IGF2BP1	5568	5574	UCACUUUUGUUUUAUCUACCUCU	UUGAUAUGUUGGAUGAUGGAGU
hsa-let-7a-5p	NM_001161708	SYNC	593	599	UUUUCCCAAAGAUCUUACCUCAU	UUGAUAUGUUGGAUG-AUGGAGU
hsa-let-7a-5p	NM_001161708	SYNC	1719	1726	UCAUGGCUCAGACACCUACCUCA	UUGAUAUGUUGGAUGAUGGAGU
hsa-let-7a-5p	NM_001161841	SULF2	223	229	UUUUGCUUUGGAUUAUACCUCAC	UUGAUAUGUUGGAUGAUGGAGU
hsa-let-7a-5p	NM_001162426	TSC1	720	726	UCUCUUCUUCCCCCACUACCUCU	UUGAUAUGUUGGAUGAUGGAGU
hsa-let-7a-5p	NM_001162427	TSC1	720	726	UCUCUUCUUCCCCCACUACCUCU	UUGAUAUGUUGGAUGAUGGAGU
hsa-let-7a-5p	NM_001162529	FAM135A	30	36	UAGCGACUGGACAAU----UACCUCAU	UUGAUAUGUUGGAUGAUGGAGU
hsa-let-7a-5p	NM_001163	APBA1	3088	3094	UCCCAGAGUAACCUACUACCUCC	UUGAUAUGUUGGAUGAUGGAGU
hsa-let-7a-5p	NM_001163079	CECR6	778	784	GGUGAGUGAGCAUUUCUACCUCC	UUGAUAUGUUGGAUGAUGGAGU
hsa-let-7a-5p	NM_001163264	PCYT1B	1651	1657	CUUGUUGGGGUUGAACUACCUCC	UUGAUAUGUUGGAUGAUGGAGU
hsa-let-7a-5p	NM_001163265	PCYT1B	1443	1449	CUUGUUGGGGUUGAACUACCUCC	UUGAUAUGUUGGAUGAUGGAGU
hsa-let-7a-5p	NM_001163446	CPA4	310	317	GUGGCAUGUCUCUCUCUACCUCA	UUGAUAUGUUGGAUGAUGGAGU
hsa-let-7a-5p	NM_001163636	GTF2I	1103	1109	GUGUUGCUUCUAUUUUACCUCAA	UUGAUAUGUUGGAUGAUGGAGU
hsa-let-7a-5p	NM_001164271	DLC1	1711	1717	AUAUACUUGUAUUUAUACCUCAG	UUGAUAUGUUGGAUG--AUGGAGU
hsa-let-7a-5p	NM_001164271	DLC1	1737	1743	UUCUUUUGGGUUUUGUACCUCAA	UUGAUAUGUUGGAUGAUGGAGU
hsa-let-7a-5p	NM_001164273	MGA	201	207	CAUGUUAAAAUGUGUUACCUCAC	UUGAUAUGUUGGAUGAUGGAGU
hsa-let-7a-5p	NM_001164277	SLC37A4	434	440	GACUGCUGUUGCCAAUACCUCAG	UUGAUAUGUUGGAUGAUGGAGU
hsa-let-7a-5p	NM_001164278	SLC37A4	434	440	GACUGCUGUUGCCAAUACCUCAG	UUGAUAUGUUGGAUGAUGGAGU
hsa-let-7a-5p	NM_001164279	SLC37A4	434	440	GACUGCUGUUGCCAAUACCUCAG	UUGAUAUGUUGGAUGAUGGAGU
hsa-let-7a-5p	NM_001164280	SLC37A4	434	440	GACUGCUGUUGCCAAUACCUCAG	UUGAUAUGUUGGAUGAUGGAGU
hsa-let-7a-5p	NM_001164440	ANKRD33B	2512	2519	GGUCCUGCCCAGCUGCUACCUCA	UUGAUAUGUUGGAUGAUGGAGU
hsa-let-7a-5p	NM_001164579	C16orf52	918	924	AGAGAGUCUUCAGUUUACCUCAU	UUGAUAUGUUGGAUGAUGGAGU
hsa-let-7a-5p	NM_001164579	C16orf52	1767	1773	CUUCAAAGAUGGGAGCUACCUCC	UUGAUAUGUUGGAUGAUGGAGU
hsa-let-7a-5p	NM_001164665	KIAA1549	4760	4766	UCACCGUGGUCAUUUCUACCUCC	UUGAUAUGUUGGAUGAUGGAGU
hsa-let-7a-5p	NM_001164710	AMT	366	373	UAAAACCUGCCCAAC---CUACCUCA	UUGAUAUGUUGGAUGAUGGAGU
hsa-let-7a-5p	NM_001164711	AMT	366	373	UAAAACCUGCCCAAC---CUACCUCA	UUGAUAUGUUGGAUGAUGGAGU
hsa-let-7a-5p	NM_001164712	AMT	170	177	UAAAACCUGCCCAAC---CUACCUCA	UUGAUAUGUUGGAUGAUGGAGU
hsa-let-7a-5p	NM_001164721	PTAFR	2142	2148	CAGGCACUGAAUUUCCUACCUCU	UUGAUAUGUUGGAUGAUGGAGU
hsa-let-7a-5p	NM_001164721	PTAFR	2176	2183	CCUAUGAGGUUAAAGCUACCUCA	UUGAUAUGUUGGAUGAUGGAGU
hsa-let-7a-5p	NM_001164721	PTAFR	127	134	CAUUAGAUUUGGAGGCUACCUCA	UUGAUAUGUUGGAUGAUGGAGU
hsa-let-7a-5p	NM_001164722	PTAFR	2142	2148	CAGGCACUGAAUUUCCUACCUCU	UUGAUAUGUUGGAUGAUGGAGU
hsa-let-7a-5p	NM_001164722	PTAFR	2176	2183	CCUAUGAGGUUAAAGCUACCUCA	UUGAUAUGUUGGAUGAUGGAGU
hsa-let-7a-5p	NM_001164722	PTAFR	127	134	CAUUAGAUUUGGAGGCUACCUCA	UUGAUAUGUUGGAUGAUGGAGU
hsa-let-7a-5p	NM_001164723	PTAFR	2142	2148	CAGGCACUGAAUUUCCUACCUCU	UUGAUAUGUUGGAUGAUGGAGU
hsa-let-7a-5p	NM_001164723	PTAFR	2176	2183	CCUAUGAGGUUAAAGCUACCUCA	UUGAUAUGUUGGAUGAUGGAGU
hsa-let-7a-5p	NM_001164723	PTAFR	127	134	CAUUAGAUUUGGAGGCUACCUCA	UUGAUAUGUUGGAUGAUGGAGU
hsa-let-7a-5p	NM_001165931	RRM2	136	143	UUUAAAACUGUGUAGCUACCUCA	UUGAUAUGUUGGAUGAUGGAGU
hsa-let-7a-5p	NM_001165966	PITPNM3	1599	1605	GCUUCUGCUCAAUGU-CUACCUCU	UUGAUAUGUUGGAUGAUGGAGU
hsa-let-7a-5p	NM_001166005	EPB41	754	760	CUCCAGCUACCCUUUUACCUCAU	UUGAUAUGUUGGAUGAUGGAGU
hsa-let-7a-5p	NM_001166007	EPB41	754	760	CUCCAGCUACCCUUUUACCUCAU	UUGAUAUGUUGGAUGAUGGAGU
hsa-let-7a-5p	NM_001166226	CEP120	167	173	CUUAUUUACUUUAUGCUACCUCU	UUGAUAUGUUGGAUGAUGGAGU
hsa-let-7a-5p	NM_001166247	GRIK2	285	291	CAAAAUAAAAUGAGUUACCUCAU	UUGAUAUGUUGGAUGAUGGAGU
hsa-let-7a-5p	NM_001166271	SPATA13	2471	2477	ACUUCCGGCUCCCACCUACCUCC	UUGAUAUGUUGGAUGAUGGAGU
hsa-let-7a-5p	NM_001166290	KCNJ11	1525	1532	GGAUGCUAAUAGUACCUACCUCA	UUGAUAUGUUGGAUGAUGGAGU
hsa-let-7a-5p	NM_001166290	KCNJ11	737	743	GGCUGCUGCCCCUGCCUACCUCC	UUGAUAUGUUGGAUGAUGGAGU
hsa-let-7a-5p	NM_001166393	MTUS1	1024	1030	ACAAAAGCAAACCUUCUACCUCC	UUGAUAUGUUGGAUGAUGGAGU
hsa-let-7a-5p	NM_001166621	TRAPPC1	7	14	NNNNNNNNNNAGCAAC---CUACCUCA	UUGAUAUGUUGGAUGAUGGAGU
hsa-let-7a-5p	NM_001167830	TMED5	2134	2140	CUGUGAUUAAGAAUUCUACCUCU	UUGAUAUGUUGGAUGAUGGAGU
hsa-let-7a-5p	NM_001167856	SBNO1	6291	6297	AACUUUGGCCAGGUUCUACCUCC	UUGAUAUGUUGGAUGAUGGAGU
hsa-let-7a-5p	NM_001167947	TIMM17B	51	57	UCCCUCCCCGAUGGUCUACCUCG	UUGAUAUGUUGGAUGAUGGAGU
hsa-let-7a-5p	NM_001168236	ABL2	121	127	UGUGUUUAUGUGAAGUACCUCAG	UUGAUAUGUUGGAUGAUGGAGU
hsa-let-7a-5p	NM_001168236	ABL2	3499	3506	GGAUAAUAAUAGUAACUACCUCA	UUGAUAUGUUGGAUGAUGGAGU
hsa-let-7a-5p	NM_001168237	ABL2	121	127	UGUGUUUAUGUGAAGUACCUCAG	UUGAUAUGUUGGAUGAUGGAGU
hsa-let-7a-5p	NM_001168237	ABL2	3499	3506	GGAUAAUAAUAGUAACUACCUCA	UUGAUAUGUUGGAUGAUGGAGU
hsa-let-7a-5p	NM_001168238	ABL2	121	127	UGUGUUUAUGUGAAGUACCUCAG	UUGAUAUGUUGGAUGAUGGAGU
hsa-let-7a-5p	NM_001168238	ABL2	3499	3506	GGAUAAUAAUAGUAACUACCUCA	UUGAUAUGUUGGAUGAUGGAGU
hsa-let-7a-5p	NM_001168239	ABL2	121	127	UGUGUUUAUGUGAAGUACCUCAG	UUGAUAUGUUGGAUGAUGGAGU
hsa-let-7a-5p	NM_001168239	ABL2	3499	3506	GGAUAAUAAUAGUAACUACCUCA	UUGAUAUGUUGGAUGAUGGAGU
hsa-let-7a-5p	NM_001168271	GPR156	204	210	UUGCCUGUCCUGUUACUACCUCG	UUGAUAUGUUGGAUGAUGGAGU
hsa-let-7a-5p	NM_001168319	EDN1	572	579	UUCAUGAAUAUGAGUCUACCUCA	UUGAUAUGUUGGAUGAUGGAGU
hsa-let-7a-5p	NM_001168683	TXLNG	2514	2520	GUGUUGCAGAAAAAUCUACCUCU	UUGAUAUGUUGGAUGAUGGAGU
hsa-let-7a-5p	NM_001168724	TMEM135	2119	2125	AGAAUGAUUACCUUUCUACCUCU	UUGAUAUGUUGGAUGAUGGAGU
hsa-let-7a-5p	NM_001169122	AFF2	39	45	UCACGACCCAUCACUCUACCUCU	UUGAUAUGUUGGAUGAUGGAGU
hsa-let-7a-5p	NM_001169123	AFF2	39	45	UCACGACCCAUCACUCUACCUCU	UUGAUAUGUUGGAUGAUGGAGU
hsa-let-7a-5p	NM_001169124	AFF2	39	45	UCACGACCCAUCACUCUACCUCU	UUGAUAUGUUGGAUGAUGGAGU
hsa-let-7a-5p	NM_001169125	AFF2	39	45	UCACGACCCAUCACUCUACCUCU	UUGAUAUGUUGGAUGAUGGAGU
hsa-let-7a-5p	NM_001170628	AFF2	39	45	UCACGACCCAUCACUCUACCUCU	UUGAUAUGUUGGAUGAUGGAGU
hsa-let-7a-5p	NM_001170726	GPR137	82	88	CCACACCGGAGCCAGCUACCUCU	UUGAUAUGUUGGAUGAUGGAGU
hsa-let-7a-5p	NM_001170765	LCOR	246	252	AAAAGAGAAUUGAGUUACCUCAC	UUGAUAUGUUGGAUGAUGGAGU
hsa-let-7a-5p	NM_001170765	LCOR	4048	4054	UCUUAUAUAAACCAU-UACCUCAA	UUGAUAUGUUGGAUGAUGGAGU
hsa-let-7a-5p	NM_001170766	LCOR	1552	1558	UCUUAUAUAAACCAU-UACCUCAA	UUGAUAUGUUGGAUGAUGGAGU
hsa-let-7a-5p	NM_001170880	GPR137	251	257	CCACACCGGAGCCAGCUACCUCU	UUGAUAUGUUGGAUGAUGGAGU
hsa-let-7a-5p	NM_001170881	GPR137	251	257	CCACACCGGAGCCAGCUACCUCU	UUGAUAUGUUGGAUGAUGGAGU
hsa-let-7a-5p	NM_001170963	IGSF1	865	872	GUUUAAUAAUAAUGCCUACCUCA	UUGAUAUGUUGGAUGAUGGAGU
hsa-let-7a-5p	NM_001171025	PTPRD	254	260	GAUUUUAUUUACAGAUACCUCAA	UUGAUAUGUUGGAUGAUGGAGU
hsa-let-7a-5p	NM_001171025	PTPRD	2267	2274	AAAGUAUCUAGAAGGCUACCUCA	UUGAUAUGUUGGAUGAUGGAGU
hsa-let-7a-5p	NM_001171137	STRBP	209	215	GUUCUGUGAAAACGGUACCUCAU	UUGAUAUGUUGGAUGAUGGAGU
hsa-let-7a-5p	NM_001171137	STRBP	2998	3004	AGUAGAUUUCCAACA---UACCUCAU	UUGAUAUGUUGGAUGAUGGAGU
hsa-let-7a-5p	NM_001171610	LDB3	536	542	ACUAGCGUCAUGGAGCUACCUCU	UUGAUAUGUUGGAUGAUGGAGU
hsa-let-7a-5p	NM_001171747	C3orf52	216	222	ACCAUUCGAUUUGAUCUACCUCU	UUGAUAUGUUGGAUGAUGGAGU
hsa-let-7a-5p	NM_001172173	CSRNP3	1311	1317	UGCAUACUUUCUAAUUACCUCAC	UUGAUAUGUUGGAUG-AUGGAGU
hsa-let-7a-5p	NM_001172292	NIPAL4	128	134	UGAGAAGUUCAUUUAUACCUCAU	UUGAUAUGUUGGAUGAUGGAGU
hsa-let-7a-5p	NM_001172418	BTBD9	265	271	UCCACCAUUAACACCCUACCUCU	UUGAUAUGUUGGAUGAUGGAGU
hsa-let-7a-5p	NM_001172437	PEG10	2255	2261	AGAGUCACUUCUGUUUACCUCAA	UUGAUAUGUUGGAUGAUGGAGU
hsa-let-7a-5p	NM_001172438	PEG10	3403	3409	AGAGUCACUUCUGUUUACCUCAA	UUGAUAUGUUGGAUGAUGGAGU
hsa-let-7a-5p	NM_001172632	OLR1	447	453	GAACUCAGUCUUCUUUACCUCAU	UUGAUAUGUUGGAUGAUGGAGU
hsa-let-7a-5p	NM_001172633	OLR1	447	453	GAACUCAGUCUUCUUUACCUCAU	UUGAUAUGUUGGAUGAUGGAGU
hsa-let-7a-5p	NM_001172663	RAB40C	1179	1185	CACUGGUGCUCACCUCUACCUCC	UUGAUAUGUUGGAUGAUGGAGU
hsa-let-7a-5p	NM_001172664	RAB40C	1179	1185	CACUGGUGCUCACCUCUACCUCC	UUGAUAUGUUGGAUGAUGGAGU
hsa-let-7a-5p	NM_001172665	RAB40C	1179	1185	CACUGGUGCUCACCUCUACCUCC	UUGAUAUGUUGGAUGAUGGAGU
hsa-let-7a-5p	NM_001172666	RAB40C	1179	1185	CACUGGUGCUCACCUCUACCUCC	UUGAUAUGUUGGAUGAUGGAGU
hsa-let-7a-5p	NM_001172674	ZNF347	1545	1552	CAACAUCAUUUUAUCCUACCUCA	UUGAUAUGUUGGAUGAUGGAGU
hsa-let-7a-5p	NM_001172675	ZNF347	1545	1552	CAACAUCAUUUUAUCCUACCUCA	UUGAUAUGUUGGAUGAUGGAGU
hsa-let-7a-5p	NM_001172681	ZNF641	2789	2795	GUACCACUGUCUUCUCUACCUCG	UUGAUAUGUUGGAUGAUGGAGU
hsa-let-7a-5p	NM_001172682	ZNF641	2789	2795	GUACCACUGUCUUCUCUACCUCG	UUGAUAUGUUGGAUGAUGGAGU
hsa-let-7a-5p	NM_001172698	PPARGC1B	1668	1674	UUAAAGAUUAUCAAAUACCUCAG	UUGAUAUGUUGGAUGAUGGAGU
hsa-let-7a-5p	NM_001172698	PPARGC1B	24	30	UUAACCCUCGAGGAAUACCUCAA	UUGAUAUGUUGGAUGAUGGAGU
hsa-let-7a-5p	NM_001172698	PPARGC1B	32	38	CGAGGAAUACCUCAA--UACCUCAG	UUGAUAUGUUGGAUGAUGGAGU
hsa-let-7a-5p	NM_001172699	PPARGC1B	1668	1674	UUAAAGAUUAUCAAAUACCUCAG	UUGAUAUGUUGGAUGAUGGAGU
hsa-let-7a-5p	NM_001172699	PPARGC1B	24	30	UUAACCCUCGAGGAAUACCUCAA	UUGAUAUGUUGGAUGAUGGAGU
hsa-let-7a-5p	NM_001172699	PPARGC1B	32	38	CGAGGAAUACCUCAA--UACCUCAG	UUGAUAUGUUGGAUGAUGGAGU
hsa-let-7a-5p	NM_001172705	EIF4G2	479	485	AUAUUGCCUGUAUUUCUACCUCU	UUGAUAUGUUGGAUGAUGGAGU
hsa-let-7a-5p	NM_001172713	GOLGA4	486	492	AAUCCCAAAUGGCAGUACCUCAU	UUGAUAUGUUGGAUG--AUGGAGU
hsa-let-7a-5p	NM_001172735	PPP1R16B	1647	1653	UUAUUUGUCCUUAAACUACCUCC	UUGAUAUGUUGGAUGAUGGAGU
hsa-let-7a-5p	NM_001172766	FOXP2	1994	2000	GCUUUCUGAAAGCUUCUACCUCU	UUGAUAUGUUGGAUGAUGGAGU
hsa-let-7a-5p	NM_001172766	FOXP2	2335	2341	AUGCUAAAGUAUGCAUACCUCAG	UUGAUAUGUUGGAUGAUGGAGU
hsa-let-7a-5p	NM_001172766	FOXP2	3086	3092	UUGAAAGAAAACUGUCUACCUCU	UUGAUAUGUUGGAUGAUGGAGU
hsa-let-7a-5p	NM_001173482	CRBN	926	932	AGGCUGCUUUGCCACCUACCUCU	UUGAUAUGUUGGAUGAUGGAGU
hsa-let-7a-5p	NM_001174069	LMX1A	914	921	GCUAAUAGUAUGUACCUACCUCA	UUGAUAUGUUGGAUGAUGGAGU
hsa-let-7a-5p	NM_001174084	POLL	234	241	AGGCUGCCACCCCUUCUACCUCA	UUGAUAUGUUGGAUGAUGGAGU
hsa-let-7a-5p	NM_001174085	POLL	234	241	AGGCUGCCACCCCUUCUACCUCA	UUGAUAUGUUGGAUGAUGGAGU
hsa-let-7a-5p	NM_001174087	NCOA3	2596	2602	UUGUACUCCUGCUGUCUACCUCU	UUGAUAUGUUGGAUGAUGGAGU
hsa-let-7a-5p	NM_001174088	NCOA3	2596	2602	UUGUACUCCUGCUGUCUACCUCU	UUGAUAUGUUGGAUGAUGGAGU
hsa-let-7a-5p	NM_001174124	GOLGA7	84	90	GACCGCAGAGUGUCCCUACCUCC	UUGAUAUGUUGGAUGAUGGAGU
hsa-let-7a-5p	NM_001177310	TRPM6	269	275	AAUAUUGUUCUUGUGUACCUCAU	UUGAUAUGUUGGAUGAUGGAGU
hsa-let-7a-5p	NM_001177310	TRPM6	1509	1515	CUGGGCCUGGUUGCCCUACCUCG	UUGAUAUGUUGGAUGAUGGAGU
hsa-let-7a-5p	NM_001177311	TRPM6	269	275	AAUAUUGUUCUUGUGUACCUCAU	UUGAUAUGUUGGAUGAUGGAGU
hsa-let-7a-5p	NM_001177311	TRPM6	1509	1515	CUGGGCCUGGUUGCCCUACCUCG	UUGAUAUGUUGGAUGAUGGAGU
hsa-let-7a-5p	NM_001177358	GPR137	360	366	CCACACCGGAGCCAGCUACCUCU	UUGAUAUGUUGGAUGAUGGAGU
hsa-let-7a-5p	NM_001177381	CPEB2	2163	2169	ACAUCUCCUUUGCUAUACCUCAA	UUGAUAUGUUGGAUGAUGGAGU
hsa-let-7a-5p	NM_001177381	CPEB2	2520	2526	UUUCCCACCUCACCCCUACCUCU	UUGAUAUGUUGGAUGAUGGAGU
hsa-let-7a-5p	NM_001177381	CPEB2	532	538	ACUUGCAAGAAAUAAUACCUCAA	UUGAUAUGUUGGAUG--AUGGAGU
hsa-let-7a-5p	NM_001177382	CPEB2	2163	2169	ACAUCUCCUUUGCUAUACCUCAA	UUGAUAUGUUGGAUGAUGGAGU
hsa-let-7a-5p	NM_001177382	CPEB2	2520	2526	UUUCCCACCUCACCCCUACCUCU	UUGAUAUGUUGGAUGAUGGAGU
hsa-let-7a-5p	NM_001177382	CPEB2	532	538	ACUUGCAAGAAAUAAUACCUCAA	UUGAUAUGUUGGAUG--AUGGAGU
hsa-let-7a-5p	NM_001177383	CPEB2	2163	2169	ACAUCUCCUUUGCUAUACCUCAA	UUGAUAUGUUGGAUGAUGGAGU
hsa-let-7a-5p	NM_001177383	CPEB2	2520	2526	UUUCCCACCUCACCCCUACCUCU	UUGAUAUGUUGGAUGAUGGAGU
hsa-let-7a-5p	NM_001177383	CPEB2	532	538	ACUUGCAAGAAAUAAUACCUCAA	UUGAUAUGUUGGAUG--AUGGAGU
hsa-let-7a-5p	NM_001177384	CPEB2	2163	2169	ACAUCUCCUUUGCUAUACCUCAA	UUGAUAUGUUGGAUGAUGGAGU
hsa-let-7a-5p	NM_001177384	CPEB2	2520	2526	UUUCCCACCUCACCCCUACCUCU	UUGAUAUGUUGGAUGAUGGAGU
hsa-let-7a-5p	NM_001177384	CPEB2	532	538	ACUUGCAAGAAAUAAUACCUCAA	UUGAUAUGUUGGAUG--AUGGAGU
hsa-let-7a-5p	NM_001177478	HDX	931	937	CUUUGCCACAAAAUU-UACCUCAU	UUGAUAUGUUGGAUGAUGGAGU
hsa-let-7a-5p	NM_001177478	HDX	3904	3910	CCCAUUUUACUAGUACUACCUCU	UUGAUAUGUUGGAUGAUGGAGU
hsa-let-7a-5p	NM_001177479	HDX	931	937	CUUUGCCACAAAAUU-UACCUCAU	UUGAUAUGUUGGAUGAUGGAGU
hsa-let-7a-5p	NM_001177479	HDX	3904	3910	CCCAUUUUACUAGUACUACCUCU	UUGAUAUGUUGGAUGAUGGAGU
hsa-let-7a-5p	NM_001177591	PPP2R2A	745	751	CUUUUUCUUUUUAACCUACCUCU	UUGAUAUGUUGGAUGAUGGAGU
hsa-let-7a-5p	NM_001178035	C6orf204	4317	4323	UUGAACCACCCAGAAUACCUCAU	UUGAUAUGUUGGAUGAUGGAGU
hsa-let-7a-5p	NM_001178040	STX3	288	295	AGGUGCUGUAUUUUUCUACCUCA	UUGAUAUGUUGGAUGAUGGAGU
hsa-let-7a-5p	NM_001178055	PARP8	3411	3418	UUCUUUAUUAUAACACUACCUCA	UUGAUAUGUUGGAUGAUGGAGU
hsa-let-7a-5p	NM_001178056	PARP8	3411	3418	UUCUUUAUUAUAACACUACCUCA	UUGAUAUGUUGGAUGAUGGAGU
hsa-let-7a-5p	NM_001178091	BCAT1	6424	6431	CGUAGGUAAAGGAAACUACCUCA	UUGAUAUGUUGGAUGAUGGAGU
hsa-let-7a-5p	NM_001178092	BCAT1	6424	6431	CGUAGGUAAAGGAAACUACCUCA	UUGAUAUGUUGGAUGAUGGAGU
hsa-let-7a-5p	NM_001178093	BCAT1	6424	6431	CGUAGGUAAAGGAAACUACCUCA	UUGAUAUGUUGGAUGAUGGAGU
hsa-let-7a-5p	NM_001178094	BCAT1	6424	6431	CGUAGGUAAAGGAAACUACCUCA	UUGAUAUGUUGGAUGAUGGAGU
hsa-let-7a-5p	NM_001178136	HDHD1	826	833	AUUGGAAAAUGUUUGCUACCUCA	UUGAUAUGUUGGAUGAUGGAGU
hsa-let-7a-5p	NM_001178137	CPEB3	2191	2197	CAUGAUCUUUUGCAAUACCUCAA	UUGAUAUGUUGGAUGAUGGAGU
hsa-let-7a-5p	NM_001178137	CPEB3	581	587	UUUGACUUGUAAGGAUACCUCAU	UUGAUAUGUUGGAUGAUGGAGU
hsa-let-7a-5p	NM_001184702	GYG2	825	832	UGGUCUCUACCCUCACUACCUCA	UUGAUAUGUUGGAUGAUGGAGU
hsa-let-7a-5p	NM_001184703	GYG2	825	832	UGGUCUCUACCCUCACUACCUCA	UUGAUAUGUUGGAUGAUGGAGU
hsa-let-7a-5p	NM_001184704	GYG2	825	832	UGGUCUCUACCCUCACUACCUCA	UUGAUAUGUUGGAUGAUGGAGU
hsa-let-7a-5p	NM_001184795	PEX11B	554	561	CUUCCUCCCUUAUGUCUACCUCA	UUGAUAUGUUGGAUGAUGGAGU
hsa-let-7a-5p	NM_001184880	PCDH19	1940	1947	AUUCAGUGCUGAAUACUACCUCA	UUGAUAUGUUGGAUGAUGGAGU
hsa-let-7a-5p	NM_001184896	PHF8	1622	1628	AGGCAAAAAGCCUGGCUACCUCC	UUGAUAUGUUGGAUGAUGGAGU
hsa-let-7a-5p	NM_001184897	PHF8	445	451	AGGCAAAAAGCCUGGCUACCUCC	UUGAUAUGUUGGAUGAUGGAGU
hsa-let-7a-5p	NM_001184961	PEG10	2255	2261	AGAGUCACUUCUGUUUACCUCAA	UUGAUAUGUUGGAUGAUGGAGU
hsa-let-7a-5p	NM_001184962	PEG10	3403	3409	AGAGUCACUUCUGUUUACCUCAA	UUGAUAUGUUGGAUGAUGGAGU
hsa-let-7a-5p	NM_001185072	CLDN12	550	557	UUUUGUGACUUUCUUCUACCUCA	UUGAUAUGUUGGAUGAUGGAGU
hsa-let-7a-5p	NM_001185073	CLDN12	550	557	UUUUGUGACUUUCUUCUACCUCA	UUGAUAUGUUGGAUGAUGGAGU
hsa-let-7a-5p	NM_001186	BACH1	1981	1988	GGAACCCUUGAUUUCCUACCUCA	UUGAUAUGUUGGAUGAUGGAGU
hsa-let-7a-5p	NM_001186	BACH1	2281	2288	AUACAAGUAACUACACUACCUCA	UUGAUAUGUUGGAU-----GAUGGAGU
hsa-let-7a-5p	NM_001190266	ATG16L1	281	287	AGCUCUGACCUUCCAUACCUCAC	UUGAUAUGUUGGAUGAUGGAGU
hsa-let-7a-5p	NM_001190267	ATG16L1	281	287	AGCUCUGACCUUCCAUACCUCAC	UUGAUAUGUUGGAUGAUGGAGU
hsa-let-7a-5p	NM_001190440	NCOR1	774	780	GGCUUAUUUGAGGCAUACCUCAC	UUGAUAUGUUGGAUGAUGGAGU
hsa-let-7a-5p	NM_001190709	COL11A1	748	754	CUUUAUUCAAGGCUAUACCUCAA	UUGAUAUGUUGGAUGAUGGAGU
hsa-let-7a-5p	NM_001190977	YAF2	1549	1555	AUUAAAACAUUUAUAUACCUCAU	UUGAUAUGUUGGAUGAUGGAGU
hsa-let-7a-5p	NM_001190979	YAF2	1549	1555	AUUAAAACAUUUAUAUACCUCAU	UUGAUAUGUUGGAUGAUGGAGU
hsa-let-7a-5p	NM_001191	BCL2L1	945	952	GCCCCAGGGUCUUCCCUACCUCA	UUGAUAUGUUGGAUGAUGGAGU
hsa-let-7a-5p	NM_001193321	IKBKE	107	113	UCCCAUCACAUCAGCCUACCUCC	UUGAUAUGUUGGAUGAUGGAGU
hsa-let-7a-5p	NM_001193322	IKBKE	171	177	UCCCAUCACAUCAGCCUACCUCC	UUGAUAUGUUGGAUGAUGGAGU
hsa-let-7a-5p	NM_001193347	MEF2C	3889	3895	UGCCUUCCCUGUUCAUACCUCAA	UUGAUAUGUUGGAUGAUGGAGU
hsa-let-7a-5p	NM_001193347	MEF2C	3906	3912	CCUCAAAUUGAUUCAUACCUCAG	UUGAUAUGUUGGAUGAUGGAGU
hsa-let-7a-5p	NM_001193348	MEF2C	3889	3895	UGCCUUCCCUGUUCAUACCUCAA	UUGAUAUGUUGGAUGAUGGAGU
hsa-let-7a-5p	NM_001193348	MEF2C	3906	3912	CCUCAAAUUGAUUCAUACCUCAG	UUGAUAUGUUGGAUGAUGGAGU
hsa-let-7a-5p	NM_001193349	MEF2C	3889	3895	UGCCUUCCCUGUUCAUACCUCAA	UUGAUAUGUUGGAUGAUGGAGU
hsa-let-7a-5p	NM_001193349	MEF2C	3906	3912	CCUCAAAUUGAUUCAUACCUCAG	UUGAUAUGUUGGAUGAUGGAGU
hsa-let-7a-5p	NM_001193350	MEF2C	3889	3895	UGCCUUCCCUGUUCAUACCUCAA	UUGAUAUGUUGGAUGAUGGAGU
hsa-let-7a-5p	NM_001193350	MEF2C	3906	3912	CCUCAAAUUGAUUCAUACCUCAG	UUGAUAUGUUGGAUGAUGGAGU
hsa-let-7a-5p	NM_001193489	SECISBP2L	729	735	UAUUUGCUUCUUACUUACCUCAG	UUGAUAUGUUGGAUGAUGGAGU
hsa-let-7a-5p	NM_001193493	SLC1A4	1307	1314	UCACCUGCCUCUUACCUACCUCA	UUGAUAUGUUGGAUGAUGGAGU
hsa-let-7a-5p	NM_001193513	SLC30A6	2883	2890	AAUUUUAUCUAGUGACUACCUCA	UUGAUAUGUUGGAUGAUGGAGU
hsa-let-7a-5p	NM_001193514	SLC30A6	2883	2890	AAUUUUAUCUAGUGACUACCUCA	UUGAUAUGUUGGAUGAUGGAGU
hsa-let-7a-5p	NM_001193515	SLC30A6	2883	2890	AAUUUUAUCUAGUGACUACCUCA	UUGAUAUGUUGGAUGAUGGAGU
hsa-let-7a-5p	NM_001194937	POGZ	367	373	UUUUGUUUCCCCUUUUACCUCAA	UUGAUAUGUUGGAUGAUGGAGU
hsa-let-7a-5p	NM_001194938	POGZ	367	373	UUUUGUUUCCCCUUUUACCUCAA	UUGAUAUGUUGGAUGAUGGAGU
hsa-let-7a-5p	NM_001195001	PTPRU	1060	1066	GAUAUGACUACUGACCUACCUCG	UUGAUAUGUUGGAUGAUGGAGU
hsa-let-7a-5p	NM_001195098	ANKRD28	2112	2119	CACUUCCAAGUGACUCUACCUCA	UUGAUAUGUUGGAU--GAUGGAGU
hsa-let-7a-5p	NM_001195099	ANKRD28	2112	2119	CACUUCCAAGUGACUCUACCUCA	UUGAUAUGUUGGAU--GAUGGAGU
hsa-let-7a-5p	NM_001195100	PTP4A2	1725	1731	GUCUCACACUGAUGAUACCUCAC	UUGAUAUGUUGGAUG-AUGGAGU
hsa-let-7a-5p	NM_001195101	PTP4A2	1725	1731	GUCUCACACUGAUGAUACCUCAC	UUGAUAUGUUGGAUG-AUGGAGU
hsa-let-7a-5p	NM_001195278	LOC100507421	8665	8671	UCAACCCACCAUUGCCUACCUCU	UUGAUAUGUUGGAUGAUGGAGU
hsa-let-7a-5p	NM_001195278	LOC100507421	5212	5218	UAAGUGAUAACACCUUACCUCAU	UUGAUAUGUUGGAUGAUGGAGU
hsa-let-7a-5p	NM_001195278	LOC100507421	6852	6858	UUGGGGGAGUCUCAUUACCUCAC	UUGAUAUGUUGGAUGAUGGAGU
hsa-let-7a-5p	NM_001195553	DCX	2756	2762	AUCUCUUGCUUGUUCCUACCUCC	UUGAUAUGUUGGAUGAUGGAGU
hsa-let-7a-5p	NM_001195553	DCX	5493	5499	UGGCUUUUUGCCGCUCUACCUCU	UUGAUAUGUUGGAUGAUGGAGU
hsa-let-7a-5p	NM_001195573	DICER1	1473	1479	CACUCUUCACUUAAAUACCUCAG	UUGAUAUGUUGGAUGAUGGAGU
hsa-let-7a-5p	NM_001195573	DICER1	3034	3040	CUUGGUACCAUGCUUUACCUCAU	UUGAUAUGUUGGAUGAUGGAGU
hsa-let-7a-5p	NM_001195626	MLLT10	1301	1307	ACAUUGCACAGUUCU-UACCUCAU	UUGAUAUGUUGGAUGAUGGAGU
hsa-let-7a-5p	NM_001195683	TGFBR3	2994	3001	CUUUUUGUACUGUAACUACCUCA	UUGAUAUGUUGGAUGAUGGAGU
hsa-let-7a-5p	NM_001195684	TGFBR3	2994	3001	CUUUUUGUACUGUAACUACCUCA	UUGAUAUGUUGGAUGAUGGAGU
hsa-let-7a-5p	NM_001195811	PLD5	1331	1337	ACGGUAAUAACUCACCUACCUCG	UUGAUAUGUUGGAUGAUGGAGU
hsa-let-7a-5p	NM_001195812	PLD5	1331	1337	ACGGUAAUAACUCACCUACCUCG	UUGAUAUGUUGGAUGAUGGAGU
hsa-let-7a-5p	NM_001197026	PLEKHA8	5278	5285	CAUUAAACAGCCCAACUACCUCA	UUGAUAUGUUGGAU-GAUGGAGU
hsa-let-7a-5p	NM_001197026	PLEKHA8	2237	2243	GUAGCACUCUGAAAAUACCUCAG	UUGAUAUGUUGGAUGAUGGAGU
hsa-let-7a-5p	NM_001197131	PPP1R12B	1933	1939	UUCCCUUAAUAUAUACUACCUCU	UUGAUAUGUUGGAUGAUGGAGU
hsa-let-7a-5p	NM_001197294	DPYSL3	1935	1941	CAGAUCUGAAGCAUAUACCUCAU	UUGAUAUGUUGGAUGAUGGAGU
hsa-let-7a-5p	NM_001197297	GABPA	802	808	AAAACUGAAAAGGUAUACCUCAA	UUGAUAUGUUGGAUGAUGGAGU
hsa-let-7a-5p	NM_001198	PRDM1	1326	1332	UUGUUCAACAACAGU-UACCUCAU	UUGAUAUGUUGGAUGAUGGAGU
hsa-let-7a-5p	NM_001198625	RUNX1T1	2848	2854	GCAAAAAGUUUCACUCUACCUCU	UUGAUAUGUUGGAUGAUGGAGU
hsa-let-7a-5p	NM_001198626	RUNX1T1	2848	2854	GCAAAAAGUUUCACUCUACCUCU	UUGAUAUGUUGGAUGAUGGAGU
hsa-let-7a-5p	NM_001198627	RUNX1T1	2848	2854	GCAAAAAGUUUCACUCUACCUCU	UUGAUAUGUUGGAUGAUGGAGU
hsa-let-7a-5p	NM_001198628	RUNX1T1	2848	2854	GCAAAAAGUUUCACUCUACCUCU	UUGAUAUGUUGGAUGAUGGAGU
hsa-let-7a-5p	NM_001198629	RUNX1T1	2848	2854	GCAAAAAGUUUCACUCUACCUCU	UUGAUAUGUUGGAUGAUGGAGU
hsa-let-7a-5p	NM_001198630	RUNX1T1	2848	2854	GCAAAAAGUUUCACUCUACCUCU	UUGAUAUGUUGGAUGAUGGAGU
hsa-let-7a-5p	NM_001198631	RUNX1T1	2848	2854	GCAAAAAGUUUCACUCUACCUCU	UUGAUAUGUUGGAUGAUGGAGU
hsa-let-7a-5p	NM_001198632	RUNX1T1	2848	2854	GCAAAAAGUUUCACUCUACCUCU	UUGAUAUGUUGGAUGAUGGAGU
hsa-let-7a-5p	NM_001198633	RUNX1T1	2848	2854	GCAAAAAGUUUCACUCUACCUCU	UUGAUAUGUUGGAUGAUGGAGU
hsa-let-7a-5p	NM_001198634	RUNX1T1	2848	2854	GCAAAAAGUUUCACUCUACCUCU	UUGAUAUGUUGGAUGAUGGAGU
hsa-let-7a-5p	NM_001198679	RUNX1T1	2848	2854	GCAAAAAGUUUCACUCUACCUCU	UUGAUAUGUUGGAUGAUGGAGU
hsa-let-7a-5p	NM_001198783	POU2F1	8708	8714	CCAGGAGCUGUUGUAUACCUCAU	UUGAUAUGUUGGAUGAUGGAGU
hsa-let-7a-5p	NM_001198783	POU2F1	5898	5904	GGCACCUUCAUAAAAUACCUCAG	UUGAUAUGUUGGAUGAUGGAGU
hsa-let-7a-5p	NM_001198786	POU2F1	8708	8714	CCAGGAGCUGUUGUAUACCUCAU	UUGAUAUGUUGGAUGAUGGAGU
hsa-let-7a-5p	NM_001198786	POU2F1	5898	5904	GGCACCUUCAUAAAAUACCUCAG	UUGAUAUGUUGGAUGAUGGAGU
hsa-let-7a-5p	NM_001198818	A1CF	3292	3299	AAUGCUGCUAAAAAGCUACCUCA	UUGAUAUGUUGGAUGAUGGAGU
hsa-let-7a-5p	NM_001198818	A1CF	4979	4985	GGAAUUCUUCUGUACCUACCUCC	UUGAUAUGUUGGAUGAUGGAGU
hsa-let-7a-5p	NM_001198818	A1CF	4928	4934	ACCUGAAAACCAAAAUACCUCAU	UUGAUAUGUUGGAUG-AUGGAGU
hsa-let-7a-5p	NM_001198819	A1CF	3292	3299	AAUGCUGCUAAAAAGCUACCUCA	UUGAUAUGUUGGAUGAUGGAGU
hsa-let-7a-5p	NM_001198819	A1CF	4979	4985	GGAAUUCUUCUGUACCUACCUCC	UUGAUAUGUUGGAUGAUGGAGU
hsa-let-7a-5p	NM_001198819	A1CF	4928	4934	ACCUGAAAACCAAAAUACCUCAU	UUGAUAUGUUGGAUG-AUGGAGU
hsa-let-7a-5p	NM_001198820	A1CF	3292	3299	AAUGCUGCUAAAAAGCUACCUCA	UUGAUAUGUUGGAUGAUGGAGU
hsa-let-7a-5p	NM_001198820	A1CF	4979	4985	GGAAUUCUUCUGUACCUACCUCC	UUGAUAUGUUGGAUGAUGGAGU
hsa-let-7a-5p	NM_001198820	A1CF	4928	4934	ACCUGAAAACCAAAAUACCUCAU	UUGAUAUGUUGGAUG-AUGGAGU
hsa-let-7a-5p	NM_001198827	C8orf58	871	878	UGAUGCCUGCCCUAUCUACCUCA	UUGAUAUGUUGGAUGAUGGAGU
hsa-let-7a-5p	NM_001198934	ABCC10	98	104	UUCUCCUCUGGGGCUCUACCUCU	UUGAUAUGUUGGAUGAUGGAGU
hsa-let-7a-5p	NM_001198978	SMAP2	88	94	CCCCAUCCUCUUUUCCUACCUCU	UUGAUAUGUUGGAUGAUGGAGU
hsa-let-7a-5p	NM_001198979	SMAP2	88	94	CCCCAUCCUCUUUUCCUACCUCU	UUGAUAUGUUGGAUGAUGGAGU
hsa-let-7a-5p	NM_001198980	SMAP2	88	94	CCCCAUCCUCUUUUCCUACCUCU	UUGAUAUGUUGGAUGAUGGAGU
hsa-let-7a-5p	NM_001199140	AMMECR1L	840	847	UUCUGCACCGCCUGGCUACCUCA	UUGAUAUGUUGGAUGAUGGAGU
hsa-let-7a-5p	NM_001199260	TOR1AIP2	2013	2020	GCCUGCUGACCUGUGCUACCUCA	UUGAUAUGUUGGAUGAUGGAGU
hsa-let-7a-5p	NM_001199261	UCHL5	1721	1728	GUGAACAAUGACCCCCUACCUCA	UUGAUAUGUUGGAU---GAUGGAGU
hsa-let-7a-5p	NM_001199290	PHOSPHO2-KLHL23	803	809	AAGAGGGAAUCUUCUCUACCUCU	UUGAUAUGUUGGAUGAUGGAGU
hsa-let-7a-5p	NM_001199302	CNOT2	788	794	AUGUUUGCCCUGCUGUACCUCAU	UUGAUAUGUUGGAUGAUGGAGU
hsa-let-7a-5p	NM_001199303	CNOT2	788	794	AUGUUUGCCCUGCUGUACCUCAU	UUGAUAUGUUGGAUGAUGGAGU
hsa-let-7a-5p	NM_001199322	MUTED	773	779	CUUGCCCAUAGUAUUUACCUCAU	UUGAUAUGUUGGAUGAUGGAGU
hsa-let-7a-5p	NM_001199323	MUTED	934	940	CUUGCCCAUAGUAUUUACCUCAU	UUGAUAUGUUGGAUGAUGGAGU
hsa-let-7a-5p	NM_001199671	CALU	1229	1235	UACCAGGGAUCCUCAUACCUCAC	UUGAUAUGUUGGAUGAUGGAGU
hsa-let-7a-5p	NM_001199671	CALU	3852	3858	AAAUUAGUUUUGAGUCUACCUCU	UUGAUAUGUUGGAUGAUGGAGU
hsa-let-7a-5p	NM_001199672	CALU	1229	1235	UACCAGGGAUCCUCAUACCUCAC	UUGAUAUGUUGGAUGAUGGAGU
hsa-let-7a-5p	NM_001199672	CALU	3852	3858	AAAUUAGUUUUGAGUCUACCUCU	UUGAUAUGUUGGAUGAUGGAGU
hsa-let-7a-5p	NM_001199673	CALU	1302	1308	UACCAGGGAUCCUCAUACCUCAC	UUGAUAUGUUGGAUGAUGGAGU
hsa-let-7a-5p	NM_001199673	CALU	3925	3931	AAAUUAGUUUUGAGUCUACCUCU	UUGAUAUGUUGGAUGAUGGAGU
hsa-let-7a-5p	NM_001199674	CALU	1229	1235	UACCAGGGAUCCUCAUACCUCAC	UUGAUAUGUUGGAUGAUGGAGU
hsa-let-7a-5p	NM_001199674	CALU	3852	3858	AAAUUAGUUUUGAGUCUACCUCU	UUGAUAUGUUGGAUGAUGGAGU
hsa-let-7a-5p	NM_001199775	CPD	634	640	GUAAGCAGGAUUUCACUACCUCU	UUGAUAUGUUGGAUGAUGGAGU
hsa-let-7a-5p	NM_001199781	POC1B-GALNT4	702	708	UGAUGUAUAUAUUAAUACCUCAG	UUGAUAUGUUGGAUGAUGGAGU
hsa-let-7a-5p	NM_001199782	POC1B-GALNT4	702	708	UGAUGUAUAUAUUAAUACCUCAG	UUGAUAUGUUGGAUGAUGGAGU
hsa-let-7a-5p	NM_001199875	SERF2	1980	1987	AAAUGGAGCAAAUACCUACCUCA	UUGAUAUGUUGGAUGAUGGAGU
hsa-let-7a-5p	NM_001199875	SERF2	1300	1306	GCUUUUAGACCUGUUCUACCUCC	UUGAUAUGUUGGAUGAUGGAGU
hsa-let-7a-5p	NM_001199876	SERF2	1980	1987	AAAUGGAGCAAAUACCUACCUCA	UUGAUAUGUUGGAUGAUGGAGU
hsa-let-7a-5p	NM_001199876	SERF2	1300	1306	GCUUUUAGACCUGUUCUACCUCC	UUGAUAUGUUGGAUGAUGGAGU
hsa-let-7a-5p	NM_001199877	SERF2	2179	2186	AAAUGGAGCAAAUACCUACCUCA	UUGAUAUGUUGGAUGAUGGAGU
hsa-let-7a-5p	NM_001199877	SERF2	1499	1505	GCUUUUAGACCUGUUCUACCUCC	UUGAUAUGUUGGAUGAUGGAGU
hsa-let-7a-5p	NM_001199878	SERF2	2179	2186	AAAUGGAGCAAAUACCUACCUCA	UUGAUAUGUUGGAUGAUGGAGU
hsa-let-7a-5p	NM_001199878	SERF2	1499	1505	GCUUUUAGACCUGUUCUACCUCC	UUGAUAUGUUGGAUGAUGGAGU
hsa-let-7a-5p	NM_001199880	EGR3	1594	1601	CACCUUCUCCCCACCCUACCUCA	UUGAUAUGUUGGAUGAUGGAGU
hsa-let-7a-5p	NM_001199881	EGR3	1594	1601	CACCUUCUCCCCACCCUACCUCA	UUGAUAUGUUGGAUGAUGGAGU
hsa-let-7a-5p	NM_001201366	DNAL1	3795	3801	ACAGUGAUUAUUAACCUACCUCU	UUGAUAUGUUGGAUGAUGGAGU
hsa-let-7a-5p	NM_001201370	RNF7	225	231	UAAAGGUGGUCCUUCCUACCUCU	UUGAUAUGUUGGAUGAUGGAGU
hsa-let-7a-5p	NM_001201401	GALC	605	611	UGCCUCUUUAAUAAACUACCUCU	UUGAUAUGUUGGAUGAUGGAGU
hsa-let-7a-5p	NM_001201402	GALC	605	611	UGCCUCUUUAAUAAACUACCUCU	UUGAUAUGUUGGAUGAUGGAGU
hsa-let-7a-5p	NM_001202423	TRMT1L	801	807	AUUUGGUUGGUUGUACUACCUCU	UUGAUAUGUUGGAUGAUGGAGU
hsa-let-7a-5p	NM_001202485	HSPE1-MOBKL3	822	828	AUUGCUUACAGAUUA-UACCUCAU	UUGAUAUGUUGGAUGAUGGAGU
hsa-let-7a-5p	NM_001202489	UBE2G2	265	271	UCAGAGCUGUCAGCACUACCUCU	UUGAUAUGUUGGAUGAUGGAGU
hsa-let-7a-5p	NM_001202513	MXD1	802	809	GAACAUUUUUUUUUCCUACCUCA	UUGAUAUGUUGGAUGAUGGAGU
hsa-let-7a-5p	NM_001202514	MXD1	802	809	GAACAUUUUUUUUUCCUACCUCA	UUGAUAUGUUGGAUGAUGGAGU
hsa-let-7a-5p	NM_001202543	CUX1	4888	4895	UCCUCAUUGUCCCUUCUACCUCA	UUGAUAUGUUGGAUGAUGGAGU
hsa-let-7a-5p	NM_001203244	SEMA4G	387	394	GCUCCUACCCCUGUCCUACCUCA	UUGAUAUGUUGGAUGAUGGAGU
hsa-let-7a-5p	NM_001203247	EZH2	7	13	NNNNNNNNNNCAUCUGCUACCUCC	UUGAUAUGUUGGAUGAUGGAGU
hsa-let-7a-5p	NM_001203248	EZH2	7	13	NNNNNNNNNNCAUCUGCUACCUCC	UUGAUAUGUUGGAUGAUGGAGU
hsa-let-7a-5p	NM_001203249	EZH2	7	13	NNNNNNNNNNCAUCUGCUACCUCC	UUGAUAUGUUGGAUGAUGGAGU
hsa-let-7a-5p	NM_001204056	ANKRD12	2230	2236	CACUCUCUUAAAUGGUACCUCAA	UUGAUAUGUUGGAUGAUGGAGU
hsa-let-7a-5p	NM_001204056	ANKRD12	2809	2815	UUUUAAGUACAGGCA--UACCUCAG	UUGAUAUGUUGGAUGAUGGAGU
hsa-let-7a-5p	NM_001204094	MOBKL3	822	828	AUUGCUUACAGAUUA-UACCUCAU	UUGAUAUGUUGGAUGAUGGAGU
hsa-let-7a-5p	NM_001204103	PPT2	209	216	AAUUCCAGGCCUCCCCUACCUCA	UUGAUAUGUUGGAUGAUGGAGU
hsa-let-7a-5p	NM_001204171	MDM4	7364	7371	CAUACCUACCCUUUUCUACCUCA	UUGAUAUGUUGGAUGAUGGAGU
hsa-let-7a-5p	NM_001204171	MDM4	7490	7496	GGUAUAUAUUCAGAAUACCUCAU	UUGAUAUGUUGGAUGAUGGAGU
hsa-let-7a-5p	NM_001204172	MDM4	7364	7371	CAUACCUACCCUUUUCUACCUCA	UUGAUAUGUUGGAUGAUGGAGU
hsa-let-7a-5p	NM_001204172	MDM4	7490	7496	GGUAUAUAUUCAGAAUACCUCAU	UUGAUAUGUUGGAUGAUGGAGU
hsa-let-7a-5p	NM_001204213	NOS1	6943	6949	ACUCGGCCGUCCCCCCUACCUCU	UUGAUAUGUUGGAUGAUGGAGU
hsa-let-7a-5p	NM_001204214	NOS1	6943	6949	ACUCGGCCGUCCCCCCUACCUCU	UUGAUAUGUUGGAUGAUGGAGU
hsa-let-7a-5p	NM_001204218	NOS1	6943	6949	ACUCGGCCGUCCCCCCUACCUCU	UUGAUAUGUUGGAUGAUGGAGU
hsa-let-7a-5p	NM_001204314	PRLR	6141	6147	AAUUUUUUAAAGUAACUACCUCC	UUGAUAUGUUGGAUGAUGGAGU
hsa-let-7a-5p	NM_001204314	PRLR	6839	6845	UUUUCAAAGCUACCACUACCUCU	UUGAUAUGUUGGAUGAUGGAGU
hsa-let-7a-5p	NM_001204314	PRLR	7873	7879	AAAAUUUCCCUCCUUUACCUCAU	UUGAUAUGUUGGAUGAUGGAGU
hsa-let-7a-5p	NM_001204408	SEC14L1	453	459	GUUUUGUAAACAUAUUACCUCAC	UUGAUAUGUUGGAUGAUGGAGU
hsa-let-7a-5p	NM_001204410	SEC14L1	2994	3000	GUUUUGUAAACAUAUUACCUCAC	UUGAUAUGUUGGAUGAUGGAGU
hsa-let-7a-5p	NM_001204416	RGS6	3249	3256	UCCUGGGAUUUCAAACUACCUCA	UUGAUAUGUUGGAUGAUGGAGU
hsa-let-7a-5p	NM_001204419	RGS6	3249	3256	UCCUGGGAUUUCAAACUACCUCA	UUGAUAUGUUGGAUGAUGGAGU
hsa-let-7a-5p	NM_001204420	RGS6	3249	3256	UCCUGGGAUUUCAAACUACCUCA	UUGAUAUGUUGGAUGAUGGAGU
hsa-let-7a-5p	NM_001204423	RGS6	3249	3256	UCCUGGGAUUUCAAACUACCUCA	UUGAUAUGUUGGAUGAUGGAGU
hsa-let-7a-5p	NM_001204424	RGS6	3249	3256	UCCUGGGAUUUCAAACUACCUCA	UUGAUAUGUUGGAUGAUGGAGU
hsa-let-7a-5p	NM_001204872	NPEPL1	36	42	CAAACGGGGAUCUUUUACCUCAC	UUGAUAUGUUGGAUGAUGGAGU
hsa-let-7a-5p	NM_001204873	NPEPL1	36	42	CAAACGGGGAUCUUUUACCUCAC	UUGAUAUGUUGGAUGAUGGAGU
hsa-let-7a-5p	NM_001204961	PBX1	559	565	UUGAGGAGCCAAAUU--UACCUCAC	UUGAUAUGUUGGAUGAUGGAGU
hsa-let-7a-5p	NM_001204961	PBX1	627	633	CUCUUAUUACUCUCACUACCUCU	UUGAUAUGUUGGAUGAUGGAGU
hsa-let-7a-5p	NM_001205247	ACSL6	400	407	UCUAGGCAAUGUGGACUACCUCA	UUGAUAUGUUGGAU--GAUGGAGU
hsa-let-7a-5p	NM_001205248	ACSL6	400	407	UCUAGGCAAUGUGGACUACCUCA	UUGAUAUGUUGGAU--GAUGGAGU
hsa-let-7a-5p	NM_001205250	ACSL6	400	407	UCUAGGCAAUGUGGACUACCUCA	UUGAUAUGUUGGAU--GAUGGAGU
hsa-let-7a-5p	NM_001205251	ACSL6	400	407	UCUAGGCAAUGUGGACUACCUCA	UUGAUAUGUUGGAU--GAUGGAGU
hsa-let-7a-5p	NM_001205293	CACNA1E	1368	1374	GGUGAUUAGUAAAUAUACCUCAG	UUGAUAUGUUGGAUGAUGGAGU
hsa-let-7a-5p	NM_001205294	CACNA1E	1368	1374	GGUGAUUAGUAAAUAUACCUCAG	UUGAUAUGUUGGAUGAUGGAGU
hsa-let-7a-5p	NM_001206	KLF9	1969	1975	AAUAAAGAACACUUU-CUACCUCU	UUGAUAUGUUGGAUGAUGGAGU
hsa-let-7a-5p	NM_001206924	CD86	435	441	CCUGUGACUAAACAA----CUACCUCC	UUGAUAUGUUGGAUGAUGGAGU
hsa-let-7a-5p	NM_001206925	CD86	435	441	CCUGUGACUAAACAA----CUACCUCC	UUGAUAUGUUGGAUGAUGGAGU
hsa-let-7a-5p	NM_001207025	POU2F2	1974	1980	CUUUCUCUUCACAAA----UACCUCAU	UUGAUAUGUUGGAUGAUGGAGU
hsa-let-7a-5p	NM_001207044	CLASP2	1078	1084	AUGGGCUCAAAUUCUCUACCUCU	UUGAUAUGUUGGAU-GAUGGAGU
hsa-let-7a-5p	NM_001207067	BZW1	84	90	GGUUCUUACAUCUUCCUACCUCC	UUGAUAUGUUGGAUGAUGGAGU
hsa-let-7a-5p	NM_001207067	BZW1	251	257	CUUUUCAGUUAUCUUCUACCUCC	UUGAUAUGUUGGAUGAUGGAGU
hsa-let-7a-5p	NM_001207069	BZW1	84	90	GGUUCUUACAUCUUCCUACCUCC	UUGAUAUGUUGGAUGAUGGAGU
hsa-let-7a-5p	NM_001207069	BZW1	251	257	CUUUUCAGUUAUCUUCUACCUCC	UUGAUAUGUUGGAUGAUGGAGU
hsa-let-7a-5p	NM_001219	CALU	1229	1235	UACCAGGGAUCCUCAUACCUCAC	UUGAUAUGUUGGAUGAUGGAGU
hsa-let-7a-5p	NM_001219	CALU	3852	3858	AAAUUAGUUUUGAGUCUACCUCU	UUGAUAUGUUGGAUGAUGGAGU
hsa-let-7a-5p	NM_001220482	MEIS2	907	913	GAUAUUCUAUGUGUUUACCUCAA	UUGAUAUGUUGGAUGAUGGAGU
hsa-let-7a-5p	NM_001220777	CDKN1A	943	950	AAGGGCACCCUAGUUCUACCUCA	UUGAUAUGUUGGAUGAUGGAGU
hsa-let-7a-5p	NM_001220778	CDKN1A	943	950	AAGGGCACCCUAGUUCUACCUCA	UUGAUAUGUUGGAUGAUGGAGU
hsa-let-7a-5p	NM_001241	CCNT2	2950	2956	AGAAAGGCUUUAUUUCUACCUCU	UUGAUAUGUUGGAUGAUGGAGU
hsa-let-7a-5p	NM_001242338	ATAD2B	1505	1512	UGCAGAGAUUCUGAGCUACCUCA	UUGAUAUGUUGGAUGAUGGAGU
hsa-let-7a-5p	NM_001242369	C9orf7	1569	1575	UGCAGUGAGACCUGUCUACCUCC	UUGAUAUGUUGGAUGAUGGAGU
hsa-let-7a-5p	NM_001242370	C9orf7	1569	1575	UGCAGUGAGACCUGUCUACCUCC	UUGAUAUGUUGGAUGAUGGAGU
hsa-let-7a-5p	NM_001242399	GHR	2246	2252	CCAAAAAUAGCUAAAUACCUCAA	UUGAUAUGUUGGAUGAUGGAGU
hsa-let-7a-5p	NM_001242400	GHR	2246	2252	CCAAAAAUAGCUAAAUACCUCAA	UUGAUAUGUUGGAUGAUGGAGU
hsa-let-7a-5p	NM_001242401	GHR	2246	2252	CCAAAAAUAGCUAAAUACCUCAA	UUGAUAUGUUGGAUGAUGGAGU
hsa-let-7a-5p	NM_001242402	GHR	2246	2252	CCAAAAAUAGCUAAAUACCUCAA	UUGAUAUGUUGGAUGAUGGAGU
hsa-let-7a-5p	NM_001242403	GHR	2246	2252	CCAAAAAUAGCUAAAUACCUCAA	UUGAUAUGUUGGAUGAUGGAGU
hsa-let-7a-5p	NM_001242404	GHR	2246	2252	CCAAAAAUAGCUAAAUACCUCAA	UUGAUAUGUUGGAUGAUGGAGU
hsa-let-7a-5p	NM_001242405	GHR	2246	2252	CCAAAAAUAGCUAAAUACCUCAA	UUGAUAUGUUGGAUGAUGGAGU
hsa-let-7a-5p	NM_001242406	GHR	2246	2252	CCAAAAAUAGCUAAAUACCUCAA	UUGAUAUGUUGGAUGAUGGAGU
hsa-let-7a-5p	NM_001242409	FAM59A	4252	4258	AAUGGGCCCAAUGUG-UACCUCAA	UUGAUAUGUUGGAUGAUGGAGU
hsa-let-7a-5p	NM_001242460	GHR	2246	2252	CCAAAAAUAGCUAAAUACCUCAA	UUGAUAUGUUGGAUGAUGGAGU
hsa-let-7a-5p	NM_001242461	GHR	3243	3249	CCAAAAAUAGCUAAAUACCUCAA	UUGAUAUGUUGGAUGAUGGAGU
hsa-let-7a-5p	NM_001242462	GHR	3205	3211	CCAAAAAUAGCUAAAUACCUCAA	UUGAUAUGUUGGAUGAUGGAGU
hsa-let-7a-5p	NM_001242463	FBXO32	560	566	AUACCACACAAUGGUCUACCUCU	UUGAUAUGUUGGAUGAUGGAGU
hsa-let-7a-5p	NM_001242559	MAP4K4	961	968	UUAUUUUUUUUUUGCCUACCUCA	UUGAUAUGUUGGAUGAUGGAGU
hsa-let-7a-5p	NM_001242560	MAP4K4	961	968	UUAUUUUUUUUUUGCCUACCUCA	UUGAUAUGUUGGAUGAUGGAGU
hsa-let-7a-5p	NM_001242617	NXT2	831	837	AUUGGUACUUGUUUUCUACCUCC	UUGAUAUGUUGGAUGAUGGAGU
hsa-let-7a-5p	NM_001242618	NXT2	831	837	AUUGGUACUUGUUUUCUACCUCC	UUGAUAUGUUGGAUGAUGGAGU
hsa-let-7a-5p	NM_001242628	GFOD1	329	336	GGGUUGCUUCCCUCCCUACCUCA	UUGAUAUGUUGGAUGAUGGAGU
hsa-let-7a-5p	NM_001242630	GFOD1	329	336	GGGUUGCUUCCCUCCCUACCUCA	UUGAUAUGUUGGAUGAUGGAGU
hsa-let-7a-5p	NM_001242729	ARHGEF38	46	53	CAAGUUGUUGAUUGACUACCUCA	UUGAUAUGUUGGAUGAUGGAGU
hsa-let-7a-5p	NM_001242729	ARHGEF38	1022	1028	CAAAUAGUAGACACAUACCUCAA	UUGAUAUGUUGGAUGAUGGAGU
hsa-let-7a-5p	NM_001242762	DLGAP1	1728	1734	CCACUAGAGAAUUCGCUACCUCU	UUGAUAUGUUGGAUGAUGGAGU
hsa-let-7a-5p	NM_001242763	DLGAP1	1728	1734	CCACUAGAGAAUUCGCUACCUCU	UUGAUAUGUUGGAUGAUGGAGU
hsa-let-7a-5p	NM_001242764	DLGAP1	1728	1734	CCACUAGAGAAUUCGCUACCUCU	UUGAUAUGUUGGAUGAUGGAGU
hsa-let-7a-5p	NM_001242766	DLGAP1	1728	1734	CCACUAGAGAAUUCGCUACCUCU	UUGAUAUGUUGGAUGAUGGAGU
hsa-let-7a-5p	NM_001242797	ZNF322A	2821	2828	AGUGCCAACCUAAAUCUACCUCA	UUGAUAUGUUGGAU---GAUGGAGU
hsa-let-7a-5p	NM_001242798	ZNF322A	2821	2828	AGUGCCAACCUAAAUCUACCUCA	UUGAUAUGUUGGAU---GAUGGAGU
hsa-let-7a-5p	NM_001242799	ZNF322A	2821	2828	AGUGCCAACCUAAAUCUACCUCA	UUGAUAUGUUGGAU---GAUGGAGU
hsa-let-7a-5p	NM_001259	CDK6	854	860	UAGGUUUAGGGAGUGUACCUCAG	UUGAUAUGUUGGAUGAUGGAGU
hsa-let-7a-5p	NM_001273	CHD4	430	436	CUGGGCGAGACACAG--CUACCUCU	UUGAUAUGUUGGAUGAUGGAGU
hsa-let-7a-5p	NM_001278	CHUK	495	501	CUUGAAGAAUAAAUUCUACCUCC	UUGAUAUGUUGGAUGAUGGAGU
hsa-let-7a-5p	NM_001283	AP1S1	392	398	UCUCUGUCCCAUAACCUACCUCC	UUGAUAUGUUGGAUGAUGGAGU
hsa-let-7a-5p	NM_001283	AP1S1	174	180	CCCUCCCUCCACCCCCUACCUCC	UUGAUAUGUUGGAUGAUGGAGU
hsa-let-7a-5p	NM_001304	CPD	634	640	GUAAGCAGGAUUUCACUACCUCU	UUGAUAUGUUGGAUGAUGGAGU
hsa-let-7a-5p	NM_001387	DPYSL3	1935	1941	CAGAUCUGAAGCAUAUACCUCAU	UUGAUAUGUUGGAUGAUGGAGU
hsa-let-7a-5p	NM_001394	DUSP4	288	294	CCGAUAGAAAUUUCUUACCUCAU	UUGAUAUGUUGGAUGAUGGAGU
hsa-let-7a-5p	NM_001395	DUSP9	127	133	GGGGGGAGAGCGCAAUACCUCAC	UUGAUAUGUUGGAUGAUGGAGU
hsa-let-7a-5p	NM_001396	DYRK1A	1905	1911	AAAAGAAGCAGUAAUCUACCUCU	UUGAUAUGUUGGAUGAUGGAGU
hsa-let-7a-5p	NM_001399	EDA	845	851	CUUUCUCCAUGGAGCCUACCUCU	UUGAUAUGUUGGAUGAUGGAGU
hsa-let-7a-5p	NM_001418	EIF4G2	479	485	AUAUUGCCUGUAUUUCUACCUCU	UUGAUAUGUUGGAUGAUGGAGU
hsa-let-7a-5p	NM_001421	ELF4	1605	1611	AUCCACUUGACCUAACUACCUCC	UUGAUAUGUUGGAU-GAUGGAGU
hsa-let-7a-5p	NM_001467	SLC37A4	434	440	GACUGCUGUUGCCAAUACCUCAG	UUGAUAUGUUGGAUGAUGGAGU
hsa-let-7a-5p	NM_001482	GATM	303	309	CUAAUAAUUAACCAUCUACCUCU	UUGAUAUGUUGGAUGAUGGAGU
hsa-let-7a-5p	NM_001482	GATM	682	688	UUUUCAUAUACAUCU---UACCUCAU	UUGAUAUGUUGGAUGAUGGAGU
hsa-let-7a-5p	NM_001518	GTF2I	1103	1109	GUGUUGCUUCUAUUUUACCUCAA	UUGAUAUGUUGGAUGAUGGAGU
hsa-let-7a-5p	NM_001616	ACVR2A	3251	3257	UGAUUGAACAUCAUU-UACCUCAG	UUGAUAUGUUGGAUGAUGGAGU
hsa-let-7a-5p	NM_001616	ACVR2A	589	595	UCCCUCAACAAGGUA-UACCUCAG	UUGAUAUGUUGGAUGAUGGAGU
hsa-let-7a-5p	NM_001626	AKT2	2616	2623	UGGGCACAGGCCUGGCUACCUCA	UUGAUAUGUUGGAU--GAUGGAGU
hsa-let-7a-5p	NM_001661	ARL4D	262	268	AUGUAAACUGUGACUCUACCUCG	UUGAUAUGUUGGAUGAUGGAGU
hsa-let-7a-5p	NM_001684	ATP2B4	2051	2057	UAUCAAAUCUUGUAUUACCUCAG	UUGAUAUGUUGGAUGAUGGAGU
hsa-let-7a-5p	NM_001684	ATP2B4	3307	3313	UUAAAUCUGAAUGGUUACCUCAC	UUGAUAUGUUGGAUGAUGGAGU
hsa-let-7a-5p	NM_001722	POLR3D	546	552	AAAUGGGGAUGAUACCUACCUCC	UUGAUAUGUUGGAUGAUGGAGU
hsa-let-7a-5p	NM_001722	POLR3D	516	522	UUUCUGAGCCUCCUAUACCUCAU	UUGAUAUGUUGGAUGAUGGAGU
hsa-let-7a-5p	NM_001759	CCND2	1983	1989	AGACGGAGUAUUCUUUACCUCAG	UUGAUAUGUUGGAUGAUGGAGU
hsa-let-7a-5p	NM_001759	CCND2	2050	2056	CUUUUGUUUUCAUAAUACCUCAC	UUGAUAUGUUGGAUGAUGGAGU
hsa-let-7a-5p	NM_001759	CCND2	4913	4919	CACCCUUAUAUCAUGUACCUCAG	UUGAUAUGUUGGAUGAUGGAGU
hsa-let-7a-5p	NM_001761	CCNF	1786	1793	GGGGGGCAAUGAUACCUACCUCA	UUGAUAUGUUGGAU--GAUGGAGU
hsa-let-7a-5p	NM_001789	CDC25A	552	558	UUAUUAUCCCAGGGACUACCUCG	UUGAUAUGUUGGAUGAUGGAGU
hsa-let-7a-5p	NM_001789	CDC25A	136	142	UUCCAUGCCUUAAACCUACCUCC	UUGAUAUGUUGGAUGAUGGAGU
hsa-let-7a-5p	NM_001789	CDC25A	1470	1476	CAGUCUCUCCCCUCUUACCUCAA	UUGAUAUGUUGGAUGAUGGAGU
hsa-let-7a-5p	NM_001838	CCR7	172	179	UCACCCCAAUCCCAGCUACCUCA	UUGAUAUGUUGGAU--GAUGGAGU
hsa-let-7a-5p	NM_001845	COL4A1	88	94	GAAAUAUAUCCUGUGUACCUCAC	UUGAUAUGUUGGAUGAUGGAGU
hsa-let-7a-5p	NM_001846	COL4A2	49	55	UUAUUCUUAACUUAUUACCUCAG	UUGAUAUGUUGGAUGAUGGAGU
hsa-let-7a-5p	NM_001847	COL4A6	265	272	UGUGACUAUUCAUGGCUACCUCA	UUGAUAUGUUGGAUGAUGGAGU
hsa-let-7a-5p	NM_001853	COL9A3	183	189	UGUCGCCUGACAGCAUACCUCAA	UUGAUAUGUUGGAUGAUGGAGU
hsa-let-7a-5p	NM_001854	COL11A1	748	754	CUUUAUUCAAGGCUAUACCUCAA	UUGAUAUGUUGGAUGAUGGAGU
hsa-let-7a-5p	NM_001855	COL15A1	144	150	CAACCAAAGAAAACAUACCUCAA	UUGAUAUGUUGGAUGAUGGAGU
hsa-let-7a-5p	NM_001859	SLC31A1	1897	1903	UAUUCCUGGUUCAAACUACCUCU	UUGAUAUGUUGGAUGAUGGAGU
hsa-let-7a-5p	NM_001860	SLC31A2	1133	1139	CUGCUGUAUACUAAA---UACCUCAC	UUGAUAUGUUGGAUGAUGGAGU
hsa-let-7a-5p	NM_001874	CPM	5197	5203	GGGGAGAGGCCAUGACUACCUCU	UUGAUAUGUUGGAUGAUGGAGU
hsa-let-7a-5p	NM_001879	MASP1	304	310	AAUGCUAUACCUUAC-CUACCUCG	UUGAUAUGUUGGAUGAUGGAGU
hsa-let-7a-5p	NM_001879	MASP1	1551	1557	UAUAAACAAGUCAUUCUACCUCU	UUGAUAUGUUGGAU--GAUGGAGU
hsa-let-7a-5p	NM_001905	CTPS	302	308	CACCUUGUUUCUCAACUACCUCG	UUGAUAUGUUGGAUGAUGGAGU
hsa-let-7a-5p	NM_001933	DLST	568	574	UUCAAGAUGCCUCUUCUACCUCU	UUGAUAUGUUGGAUGAUGGAGU
hsa-let-7a-5p	NM_001944	DSG3	1520	1527	CCCAUAGAAAGCACCCUACCUCA	UUGAUAUGUUGGAUGAUGGAGU
hsa-let-7a-5p	NM_001945	HBEGF	36	42	AUCGGCUGGGGACUGCUACCUCU	UUGAUAUGUUGGAUGAUGGAGU
hsa-let-7a-5p	NM_001947	DUSP7	1575	1581	UGCCCCACUGCUUCUUACCUCAC	UUGAUAUGUUGGAUGAUGGAGU
hsa-let-7a-5p	NM_001951	E2F5	27	33	ACUUGGGACUGUUAUCUACCUCU	UUGAUAUGUUGGAUGAUGGAGU
hsa-let-7a-5p	NM_001955	EDN1	572	579	UUCAUGAAUAUGAGUCUACCUCA	UUGAUAUGUUGGAUGAUGGAGU
hsa-let-7a-5p	NM_001973	ELK4	2556	2562	AGUUCUGUUUAUAGACUACCUCC	UUGAUAUGUUGGAUGAUGGAGU
hsa-let-7a-5p	NM_001973	ELK4	989	995	UUUUCCUGUUCAUUUUACCUCAU	UUGAUAUGUUGGAUGAUGGAGU
hsa-let-7a-5p	NM_001991	EZH1	548	554	AGACAGGUCACCUUACUACCUCC	UUGAUAUGUUGGAUGAUGGAGU
hsa-let-7a-5p	NM_002025	AFF2	39	45	UCACGACCCAUCACUCUACCUCU	UUGAUAUGUUGGAUGAUGGAGU
hsa-let-7a-5p	NM_002040	GABPA	802	808	AAAACUGAAAAGGUAUACCUCAA	UUGAUAUGUUGGAUGAUGGAGU
hsa-let-7a-5p	NM_002064	GLRX	313	319	UGUGUCGGCAUGUCUCUACCUCU	UUGAUAUGUUGGAUGAUGGAGU
hsa-let-7a-5p	NM_002071	GNAL	138	144	CCACCAAGCCUCUGGCUACCUCU	UUGAUAUGUUGGAUGAUGGAGU
hsa-let-7a-5p	NM_002076	GNS	1775	1781	UUGGAUAUAUUCCUUUACCUCAC	UUGAUAUGUUGGAUGAUGGAGU
hsa-let-7a-5p	NM_002126	HLF	2689	2695	AGAGGUUUCAGAAACCUACCUCG	UUGAUAUGUUGGAUGAUGGAGU
hsa-let-7a-5p	NM_002131	HMGA1	960	966	UCCUCUGUUCACAAA---CUACCUCU	UUGAUAUGUUGGAUGAUGGAGU
hsa-let-7a-5p	NM_002168	IDH2	194	200	AGGAGCAGUGCGUUUUACCUCAG	UUGAUAUGUUGGAUGAUGGAGU
hsa-let-7a-5p	NM_002188	IL13	567	574	GUGUACAGAAUUCUGCUACCUCA	UUGAUAUGUUGGAU---GAUGGAGU
hsa-let-7a-5p	NM_002214	ITGB8	1606	1612	UUGCACAAUAUCAUGCUACCUCU	UUGAUAUGUUGGAU---GAUGGAGU
hsa-let-7a-5p	NM_002235	KCNA6	1702	1709	ACUGUCUUCCCCUCCCUACCUCA	UUGAUAUGUUGGAUGAUGGAGU
hsa-let-7a-5p	NM_002264	KPNA1	1706	1712	AUUCAGAGCUUUUCAUACCUCAU	UUGAUAUGUUGGAUGAUGGAGU
hsa-let-7a-5p	NM_002264	KPNA1	4875	4881	UGAGUGUUUCUGCUUUACCUCAA	UUGAUAUGUUGGAUGAUGGAGU
hsa-let-7a-5p	NM_002268	KPNA4	1515	1521	UAUAAAUUGGAAUAAUACCUCAG	UUGAUAUGUUGGAUGAUGGAGU
hsa-let-7a-5p	NM_002268	KPNA4	5321	5327	CAGAUUCUUUAUGAUCUACCUCC	UUGAUAUGUUGGAUGAUGGAGU
hsa-let-7a-5p	NM_002268	KPNA4	3024	3030	CAUUUAGUUUAGGCUUACCUCAG	UUGAUAUGUUGGAUGAUGGAGU
hsa-let-7a-5p	NM_002294	LAMP2	859	866	UUGUGUUGUGUUUCUCUACCUCA	UUGAUAUGUUGGAUGAUGGAGU
hsa-let-7a-5p	NM_002294	LAMP2	4226	4232	GGAUUAAGUCCCAAUCUACCUCU	UUGAUAUGUUGGAUGAUGGAGU
hsa-let-7a-5p	NM_002294	LAMP2	610	616	UAAGCAUGAAGUUAGUACCUCAA	UUGAUAUGUUGGAUGAUGGAGU
hsa-let-7a-5p	NM_002296	LBR	859	866	GUGAAUUUGGCUUUGCUACCUCA	UUGAUAUGUUGGAUGAUGGAGU
hsa-let-7a-5p	NM_002349	LY75	412	418	CAAAUGCAAAAUUAGUACCUCAA	UUGAUAUGUUGGAUG-AUGGAGU
hsa-let-7a-5p	NM_002357	MXD1	802	809	GAACAUUUUUUUUUCCUACCUCA	UUGAUAUGUUGGAUGAUGGAGU
hsa-let-7a-5p	NM_002393	MDM4	7364	7371	CAUACCUACCCUUUUCUACCUCA	UUGAUAUGUUGGAUGAUGGAGU
hsa-let-7a-5p	NM_002393	MDM4	7490	7496	GGUAUAUAUUCAGAAUACCUCAU	UUGAUAUGUUGGAUGAUGGAGU
hsa-let-7a-5p	NM_002397	MEF2C	3889	3895	UGCCUUCCCUGUUCAUACCUCAA	UUGAUAUGUUGGAUGAUGGAGU
hsa-let-7a-5p	NM_002397	MEF2C	3906	3912	CCUCAAAUUGAUUCAUACCUCAG	UUGAUAUGUUGGAUGAUGGAGU
hsa-let-7a-5p	NM_002399	MEIS2	1231	1237	GAUAUUCUAUGUGUUUACCUCAA	UUGAUAUGUUGGAUGAUGGAGU
hsa-let-7a-5p	NM_002401	MAP3K3	1201	1207	AGAGUUGGCCAUAUUUACCUCAG	UUGAUAUGUUGGAUGAUGGAGU
hsa-let-7a-5p	NM_002401	MAP3K3	1986	1992	CACCCCCUGGGGUCUUACCUCAC	UUGAUAUGUUGGAUGAUGGAGU
hsa-let-7a-5p	NM_002409	MGAT3	2058	2064	GCAGCUGAGAGCCCACUACCUCC	UUGAUAUGUUGGAUGAUGGAGU
hsa-let-7a-5p	NM_002445	MSR1	1598	1605	UGAACAUGUUAACACCUACCUCA	UUGAUAUGUUGGAUGAUGGAGU
hsa-let-7a-5p	NM_002481	PPP1R12B	1933	1939	UUCCCUUAAUAUAUACUACCUCU	UUGAUAUGUUGGAUGAUGGAGU
hsa-let-7a-5p	NM_002498	NEK3	360	367	UGAAGAUAAUAAUGCCUACCUCA	UUGAUAUGUUGGAUGAUGGAGU
hsa-let-7a-5p	NM_002506	NGF	54	61	CUCCUGGGCCCCUCCCUACCUCA	UUGAUAUGUUGGAUGAUGGAGU
hsa-let-7a-5p	NM_002515	NOVA1	1423	1429	AAAAUAAAAUGCUGGCUACCUCU	UUGAUAUGUUGGAUGAUGGAGU
hsa-let-7a-5p	NM_002524	NRAS	186	192	AAGUUCUCAGAAUAACUACCUCC	UUGAUAUGUUGGAUGAUGGAGU
hsa-let-7a-5p	NM_002524	NRAS	2592	2598	AAAAGAAUUCUAGUUUACCUCAA	UUGAUAUGUUGGAUGAUGGAGU
hsa-let-7a-5p	NM_002543	OLR1	311	317	GAACUCAGUCUUCUUUACCUCAU	UUGAUAUGUUGGAUGAUGGAGU
hsa-let-7a-5p	NM_002558	P2RX1	1075	1081	UGAAUCCUUACUCAGCUACCUCG	UUGAUAUGUUGGAUGAUGGAGU
hsa-let-7a-5p	NM_002576	PAK1	1089	1095	UGUUGGGGAUGUUUGCUACCUCC	UUGAUAUGUUGGAUGAUGGAGU
hsa-let-7a-5p	NM_002581	PAPPA	3333	3339	UGAGACAGAUUUCAGCUACCUCC	UUGAUAUGUUGGAUGAUGGAGU
hsa-let-7a-5p	NM_002581	PAPPA	4323	4330	GAUAAUACUAUAUACCUACCUCA	UUGAUAUGUUGGAU-GAUGGAGU
hsa-let-7a-5p	NM_002581	PAPPA	5321	5327	CCAAUCCUUUUUCUGUACCUCAC	UUGAUAUGUUGGAUGAUGGAGU
hsa-let-7a-5p	NM_002585	PBX1	423	429	UUGAGGAGCCAAAUU--UACCUCAC	UUGAUAUGUUGGAUGAUGGAGU
hsa-let-7a-5p	NM_002585	PBX1	491	497	CUCUUAUUACUCUCACUACCUCU	UUGAUAUGUUGGAUGAUGGAGU
hsa-let-7a-5p	NM_002586	PBX2	544	550	UCCGGACGGCUUACUUACCUCAU	UUGAUAUGUUGGAUGAUGGAGU
hsa-let-7a-5p	NM_002586	PBX2	612	618	GUCUGACUCAGAUAUCUACCUCG	UUGAUAUGUUGGAUGAUGGAGU
hsa-let-7a-5p	NM_002608	PDGFB	796	802	GUUCCUUUCAUCUCUCUACCUCC	UUGAUAUGUUGGAUGAUGGAGU
hsa-let-7a-5p	NM_002641	PIGA	116	122	AUUUAGUAAGUUAUGCUACCUCU	UUGAUAUGUUGGAUGAUGGAGU
hsa-let-7a-5p	NM_002657	PLAGL2	1626	1632	UUCAGAAACACACUUCUACCUCU	UUGAUAUGUUGGAUGAUGGAGU
hsa-let-7a-5p	NM_002697	POU2F1	8708	8714	CCAGGAGCUGUUGUAUACCUCAU	UUGAUAUGUUGGAUGAUGGAGU
hsa-let-7a-5p	NM_002697	POU2F1	5898	5904	GGCACCUUCAUAAAAUACCUCAG	UUGAUAUGUUGGAUGAUGGAGU
hsa-let-7a-5p	NM_002698	POU2F2	1974	1980	CUUUCUCUUCACAAA----UACCUCAU	UUGAUAUGUUGGAUGAUGGAGU
hsa-let-7a-5p	NM_002717	PPP2R2A	745	751	CUUUUUCUUUUUAACCUACCUCU	UUGAUAUGUUGGAUGAUGGAGU
hsa-let-7a-5p	NM_002748	MAPK6	487	494	GUACACAUGUGUUAUCUACCUCA	UUGAUAUGUUGGAUGAUGGAGU
hsa-let-7a-5p	NM_002751	MAPK11	988	994	ACCCUGGCCCGCUCUCUACCUCU	UUGAUAUGUUGGAUGAUGGAGU
hsa-let-7a-5p	NM_002752	MAPK9	2039	2045	AGGGCUCCACAGAAA--UACCUCAC	UUGAUAUGUUGGAUGAUGGAGU
hsa-let-7a-5p	NM_002776	KLK10	404	410	GGAACAAUGACGUGCCUACCUCU	UUGAUAUGUUGGAU----GAUGGAGU
hsa-let-7a-5p	NM_002839	PTPRD	254	260	GAUUUUAUUUACAGAUACCUCAA	UUGAUAUGUUGGAUGAUGGAGU
hsa-let-7a-5p	NM_002839	PTPRD	2267	2274	AAAGUAUCUAGAAGGCUACCUCA	UUGAUAUGUUGGAUGAUGGAGU
hsa-let-7a-5p	NM_002848	PTPRO	464	470	GUUAGCAUCAGAUUAUACCUCAU	UUGAUAUGUUGGAUGAUGGAGU
hsa-let-7a-5p	NM_002881	RALB	1004	1010	GUGCCAGACCUUCUGCUACCUCU	UUGAUAUGUUGGAUGAUGGAGU
hsa-let-7a-5p	NM_002897	RBMS1	1754	1761	UGUAUGAUCAGUUAUCUACCUCA	UUGAUAUGUUGGAUGAUGGAGU
hsa-let-7a-5p	NM_002898	RBMS2	5690	5697	GUCCUUGUUACACGU--CUACCUCA	UUGAUAUGUUGGAUGAUGGAGU
hsa-let-7a-5p	NM_002901	RCN1	112	118	CAAAAAGCAAGUUUAUACCUCAG	UUGAUAUGUUGGAUGAUGGAGU
hsa-let-7a-5p	NM_002906	RDX	974	981	GAGGGGACAACAAUACUACCUCA	UUGAUAUGUUGGAU-GAUGGAGU
hsa-let-7a-5p	NM_002928	RGS16	1493	1499	UUUCUCUACCAGACUCUACCUCU	UUGAUAUGUUGGAUGAUGGAGU
hsa-let-7a-5p	NM_002928	RGS16	641	647	CAUGCGAGAUAUUUAUACCUCAA	UUGAUAUGUUGGAUGAUGGAGU
hsa-let-7a-5p	NM_002964	S100A8	65	71	UAAUAAAGUCAUCAAUACCUCAN	UUGAUAUGUUGGAUGAUGGAGU
hsa-let-7a-5p	NM_002983	CCL3	95	101	GUGUGACCUCCACAGCUACCUCU	UUGAUAUGUUGGAUGAUGGAGU
hsa-let-7a-5p	NM_003003	SEC14L1	2994	3000	GUUUUGUAAACAUAUUACCUCAC	UUGAUAUGUUGGAUGAUGGAGU
hsa-let-7a-5p	NM_003033	ST3GAL1	1386	1392	AUGGUAACUGCCACAUACCUCAU	UUGAUAUGUUGGAUGAUGGAGU
hsa-let-7a-5p	NM_003034	ST8SIA1	8101	8107	UAAGUCUCAAUUUCUCUACCUCC	UUGAUAUGUUGGAU-GAUGGAGU
hsa-let-7a-5p	NM_003038	SLC1A4	1307	1314	UCACCUGCCUCUUACCUACCUCA	UUGAUAUGUUGGAUGAUGGAGU
hsa-let-7a-5p	NM_003042	SLC6A1	93	99	ACCUUCCAUCUCAAC---CUACCUCG	UUGAUAUGUUGGAUGAUGGAGU
hsa-let-7a-5p	NM_003074	SMARCC1	1045	1051	GUACAAGUCCCCAAACUACCUCU	UUGAUAUGUUGGAU-----GAUGGAGU
hsa-let-7a-5p	NM_003099	SNX1	558	565	UUUCUUUCUCUCCGCCUACCUCA	UUGAUAUGUUGGAUGAUGGAGU
hsa-let-7a-5p	NM_003162	STRN	4015	4021	AAGCAUCUCUCAUAUCUACCUCU	UUGAUAUGUUGGAUGAUGGAGU
hsa-let-7a-5p	NM_003162	STRN	10350	10356	CAUACCCCUUCAUUCCUACCUCC	UUGAUAUGUUGGAUGAUGGAGU
hsa-let-7a-5p	NM_003162	STRN	9010	9016	GAGGAAUUUGGACUUUACCUCAC	UUGAUAUGUUGGAUGAUGGAGU
hsa-let-7a-5p	NM_003214	TEAD3	657	663	GAGCCCAGGUUUAUACUACCUCC	UUGAUAUGUUGGAUGAUGGAGU
hsa-let-7a-5p	NM_003243	TGFBR3	2994	3001	CUUUUUGUACUGUAACUACCUCA	UUGAUAUGUUGGAUGAUGGAGU
hsa-let-7a-5p	NM_003246	THBS1	1518	1524	CUUACAUACAAAUAU-UACCUCAU	UUGAUAUGUUGGAUGAUGGAGU
hsa-let-7a-5p	NM_003251	THRSP	442	449	UGGGGAUAAUAUUAUCUACCUCA	UUGAUAUGUUGGAUGAUGGAGU
hsa-let-7a-5p	NM_003251	THRSP	150	156	CUCCGGGAUGCUUCUCUACCUCC	UUGAUAUGUUGGAUGAUGGAGU
hsa-let-7a-5p	NM_003343	UBE2G2	265	271	UCAGAGCUGUCAGCACUACCUCU	UUGAUAUGUUGGAUGAUGGAGU
hsa-let-7a-5p	NM_003385	VSNL1	555	561	GUUUGCCUUAAUUCUUACCUCAU	UUGAUAUGUUGGAUGAUGGAGU
hsa-let-7a-5p	NM_003454	ZNF200	982	989	GCAAUGGGGUGGUCACUACCUCA	UUGAUAUGUUGGAUGAUGGAGU
hsa-let-7a-5p	NM_003454	ZNF200	197	203	ACAUUUCAAGGGCUAUACCUCAG	UUGAUAUGUUGGAUG-AUGGAGU
hsa-let-7a-5p	NM_003455	ZNF202	256	263	GGAGUGCACCUGCCUCUACCUCA	UUGAUAUGUUGGAUGAUGGAGU
hsa-let-7a-5p	NM_003458	BSN	902	908	UUUGAUUUACGUGUAUACCUCAU	UUGAUAUGUUGGAUGAUGGAGU
hsa-let-7a-5p	NM_003482	MLL2	674	681	ACCCCGCACCCACACCUACCUCA	UUGAUAUGUUGGAUGAUGGAGU
hsa-let-7a-5p	NM_003483	HMGA2	1107	1113	GACCUGAAUACCACUUACCUCAA	UUGAUAUGUUGGAUGAUGGAGU
hsa-let-7a-5p	NM_003483	HMGA2	1256	1262	CCCCACUACUCAAUA--CUACCUCU	UUGAUAUGUUGGAUGAUGGAGU
hsa-let-7a-5p	NM_003483	HMGA2	21	28	GCCAACGUUCGAUUUCUACCUCA	UUGAUAUGUUGGAUGAUGGAGU
hsa-let-7a-5p	NM_003483	HMGA2	1619	1625	UACCCUCCAAGUCUGUACCUCAA	UUGAUAUGUUGGAUGAUGGAGU
hsa-let-7a-5p	NM_003483	HMGA2	1668	1674	UUGACUUGCAAAGACCUACCUCC	UUGAUAUGUUGGAUGAUGGAGU
hsa-let-7a-5p	NM_003483	HMGA2	2521	2527	AAUCAAAACACACUACUACCUCU	UUGAUAUGUUGGAUGAUGGAGU
hsa-let-7a-5p	NM_003483	HMGA2	2541	2547	UCUUAAGUCCCAGUAUACCUCAU	UUGAUAUGUUGGAUGAUGGAGU
hsa-let-7a-5p	NM_003498	SNN	2014	2020	GAACUUCCAGGCUUUCUACCUCG	UUGAUAUGUUGGAUGAUGGAGU
hsa-let-7a-5p	NM_003566	EEA1	2609	2615	UAACAUUUUGUUCAACUACCUCU	UUGAUAUGUUGGAUGAUGGAGU
hsa-let-7a-5p	NM_003575	ZNF282	626	632	AACCGCGCUCUCCGCCUACCUCC	UUGAUAUGUUGGAUGAUGGAGU
hsa-let-7a-5p	NM_003576	STK24	683	689	GAACACUCCUAUUUGUACCUCAA	UUGAUAUGUUGGAUGAUGGAGU
hsa-let-7a-5p	NM_003583	DYRK2	3138	3144	GUAUUUGUAAAAAUUUACCUCAA	UUGAUAUGUUGGAUGAUGGAGU
hsa-let-7a-5p	NM_003615	SLC4A7	2417	2423	UGCUAUGUACUGAUUUACCUCAA	UUGAUAUGUUGGAUGAUGGAGU
hsa-let-7a-5p	NM_003618	MAP4K3	1056	1063	AAAAUAAUUUAGUUACUACCUCA	UUGAUAUGUUGGAUGAUGGAGU
hsa-let-7a-5p	NM_003635	NDST2	103	110	CUGGCCCCUCCCCCUCUACCUCA	UUGAUAUGUUGGAUGAUGGAGU
hsa-let-7a-5p	NM_003640	IKBKAP	313	319	AAUGUUUCAUGAUUUCUACCUCC	UUGAUAUGUUGGAUGAUGGAGU
hsa-let-7a-5p	NM_003644	GAS7	3568	3574	CCCUGGGCCUCCUUUCUACCUCC	UUGAUAUGUUGGAUGAUGGAGU
hsa-let-7a-5p	NM_003644	GAS7	633	640	GAGGUCAGGAUGGAACUACCUCA	UUGAUAUGUUGGAUGAUGGAGU
hsa-let-7a-5p	NM_003671	CDC14B	2788	2794	UCACAGGGGUGAUUGCUACCUCU	UUGAUAUGUUGGAUGAUGGAGU
hsa-let-7a-5p	NM_003688	CASK	2141	2147	GUGAAGGUGCGCACUCUACCUCU	UUGAUAUGUUGGAUGAUGGAGU
hsa-let-7a-5p	NM_003729	RTCD1	21	27	UUGCCUCUUAAAUGAUACCUCAU	UUGAUAUGUUGGAUGAUGGAGU
hsa-let-7a-5p	NM_003741	CHRD	137	143	CUACUCCCACCCCCACUACCUCU	UUGAUAUGUUGGAUGAUGGAGU
hsa-let-7a-5p	NM_003743	NCOA1	1514	1520	GACAUUCUGCACCAGCUACCUCU	UUGAUAUGUUGGAUGAUGGAGU
hsa-let-7a-5p	NM_003749	IRS2	453	460	AAAACGACCACAGUC--CUACCUCA	UUGAUAUGUUGGAUGAUGGAGU
hsa-let-7a-5p	NM_003759	SLC4A4	946	952	UAGUUUUGAGUAGUUCUACCUCU	UUGAUAUGUUGGAUGAUGGAGU
hsa-let-7a-5p	NM_003774	GALNT4	702	708	UGAUGUAUAUAUUAAUACCUCAG	UUGAUAUGUUGGAUGAUGGAGU
hsa-let-7a-5p	NM_003799	RNMT	2993	3000	CUGACUUUCUGUUGUCUACCUCA	UUGAUAUGUUGGAUGAUGGAGU
hsa-let-7a-5p	NM_003799	RNMT	4355	4361	UUCCCUUCCAGUUAACUACCUCU	UUGAUAUGUUGGAUGAUGGAGU
hsa-let-7a-5p	NM_003811	TNFSF9	92	99	UCCCUGCUGCUUUCUCUACCUCA	UUGAUAUGUUGGAUGAUGGAGU
hsa-let-7a-5p	NM_003825	SNAP23	1205	1211	ACAUGAAUUCAGAUUUACCUCAA	UUGAUAUGUUGGAUGAUGGAGU
hsa-let-7a-5p	NM_003825	SNAP23	410	416	GAGAUAAGAGGUUGUUACCUCAG	UUGAUAUGUUGGAUGAUGGAGU
hsa-let-7a-5p	NM_003831	RIOK3	190	196	GAGAAUAAAAUGUCACUACCUCU	UUGAUAUGUUGGAUGAUGGAGU
hsa-let-7a-5p	NM_003846	PEX11B	554	561	CUUCCUCCCUUAUGUCUACCUCA	UUGAUAUGUUGGAUGAUGGAGU
hsa-let-7a-5p	NM_003848	SUCLG2	656	662	AUUGAAUAUACUGUU---UACCUCAC	UUGAUAUGUUGGAUGAUGGAGU
hsa-let-7a-5p	NM_003899	ARHGEF7	248	254	UGUGAACAUCUCAGUUACCUCAU	UUGAUAUGUUGGAUG-AUGGAGU
hsa-let-7a-5p	NM_003908	EIF2S2	594	601	UGGGGAUGGUUGCUACUACCUCA	UUGAUAUGUUGGAUGAUGGAGU
hsa-let-7a-5p	NM_003918	GYG2	825	832	UGGUCUCUACCCUCACUACCUCA	UUGAUAUGUUGGAUGAUGGAGU
hsa-let-7a-5p	NM_003927	MBD2	2497	2504	UAGGAAUAAUAAUACCUACCUCA	UUGAUAUGUUGGAUGAUGGAGU
hsa-let-7a-5p	NM_003927	MBD2	3126	3132	GUCUCAGCUCAAUGG-CUACCUCC	UUGAUAUGUUGGAUGAUGGAGU
hsa-let-7a-5p	NM_003927	MBD2	1330	1336	UACAUUUUAUUACCACUACCUCC	UUGAUAUGUUGGAUGAUGGAGU
hsa-let-7a-5p	NM_003941	WASL	149	155	UUUUAAUCUGUGCAAUACCUCAU	UUGAUAUGUUGGAUGAUGGAGU
hsa-let-7a-5p	NM_003958	RNF8	2930	2936	UAGAAAGGGCUCACUCUACCUCU	UUGAUAUGUUGGAUGAUGGAGU
hsa-let-7a-5p	NM_003999	OSMR	756	763	CAUCAUUUUUGAUGACUACCUCA	UUGAUAUGUUGGAUGAUGGAGU
hsa-let-7a-5p	NM_004006	DMD	1934	1941	CUUCUCAUGCUAUUUCUACCUCA	UUGAUAUGUUGGAUGAUGGAGU
hsa-let-7a-5p	NM_004007	DMD	1934	1941	CUUCUCAUGCUAUUUCUACCUCA	UUGAUAUGUUGGAUGAUGGAGU
hsa-let-7a-5p	NM_004009	DMD	1934	1941	CUUCUCAUGCUAUUUCUACCUCA	UUGAUAUGUUGGAUGAUGGAGU
hsa-let-7a-5p	NM_004010	DMD	1934	1941	CUUCUCAUGCUAUUUCUACCUCA	UUGAUAUGUUGGAUGAUGGAGU
hsa-let-7a-5p	NM_004011	DMD	1934	1941	CUUCUCAUGCUAUUUCUACCUCA	UUGAUAUGUUGGAUGAUGGAGU
hsa-let-7a-5p	NM_004012	DMD	1934	1941	CUUCUCAUGCUAUUUCUACCUCA	UUGAUAUGUUGGAUGAUGGAGU
hsa-let-7a-5p	NM_004013	DMD	1934	1941	CUUCUCAUGCUAUUUCUACCUCA	UUGAUAUGUUGGAUGAUGGAGU
hsa-let-7a-5p	NM_004014	DMD	1934	1941	CUUCUCAUGCUAUUUCUACCUCA	UUGAUAUGUUGGAUGAUGGAGU
hsa-let-7a-5p	NM_004015	DMD	1934	1941	CUUCUCAUGCUAUUUCUACCUCA	UUGAUAUGUUGGAUGAUGGAGU
hsa-let-7a-5p	NM_004016	DMD	1848	1855	CUUCUCAUGCUAUUUCUACCUCA	UUGAUAUGUUGGAUGAUGGAGU
hsa-let-7a-5p	NM_004017	DMD	1934	1941	CUUCUCAUGCUAUUUCUACCUCA	UUGAUAUGUUGGAUGAUGGAGU
hsa-let-7a-5p	NM_004018	DMD	1848	1855	CUUCUCAUGCUAUUUCUACCUCA	UUGAUAUGUUGGAUGAUGGAGU
hsa-let-7a-5p	NM_004020	DMD	1934	1941	CUUCUCAUGCUAUUUCUACCUCA	UUGAUAUGUUGGAUGAUGGAGU
hsa-let-7a-5p	NM_004021	DMD	1848	1855	CUUCUCAUGCUAUUUCUACCUCA	UUGAUAUGUUGGAUGAUGGAGU
hsa-let-7a-5p	NM_004022	DMD	1848	1855	CUUCUCAUGCUAUUUCUACCUCA	UUGAUAUGUUGGAUGAUGGAGU
hsa-let-7a-5p	NM_004023	DMD	1848	1855	CUUCUCAUGCUAUUUCUACCUCA	UUGAUAUGUUGGAUGAUGGAGU
hsa-let-7a-5p	NM_004091	E2F2	37	43	AGCCUGCCCCCGACUCUACCUCC	UUGAUAUGUUGGAUGAUGGAGU
hsa-let-7a-5p	NM_004091	E2F2	312	318	CAGGGAAAGGCCCUGCUACCUCC	UUGAUAUGUUGGAUGAUGGAGU
hsa-let-7a-5p	NM_004112	FGF11	1192	1199	GACAUGAAUACUUAG--CUACCUCA	UUGAUAUGUUGGAUGAUGGAGU
hsa-let-7a-5p	NM_004177	STX3	366	373	AGGUGCUGUAUUUUUCUACCUCA	UUGAUAUGUUGGAUGAUGGAGU
hsa-let-7a-5p	NM_004178	TARBP2	103	109	CUGUGGGUGCCAUCUCUACCUCU	UUGAUAUGUUGGAUGAUGGAGU
hsa-let-7a-5p	NM_004186	SEMA3F	654	660	CAGGGCCACCCCACUCUACCUCC	UUGAUAUGUUGGAUGAUGGAGU
hsa-let-7a-5p	NM_004200	SYT7	2617	2624	GUAAUAAUACUUCAC-CUACCUCA	UUGAUAUGUUGGAUGAUGGAGU
hsa-let-7a-5p	NM_004217	AURKB	93	99	UCCCUUAUCUGUUUUCUACCUCC	UUGAUAUGUUGGAUGAUGGAGU
hsa-let-7a-5p	NM_004227	CYTH3	1862	1868	AGGCUUUGUUACUGAUACCUCAA	UUGAUAUGUUGGAUGAUGGAGU
hsa-let-7a-5p	NM_004263	SEMA4F	1782	1789	UGGGGAUAAUAAAACCUACCUCA	UUGAUAUGUUGGAUGAUGGAGU
hsa-let-7a-5p	NM_004273	CHST3	4396	4402	GUGGAAGCUGCUCUUUACCUCAA	UUGAUAUGUUGGAUGAUGGAGU
hsa-let-7a-5p	NM_004273	CHST3	916	922	CUUAGAUUCUCAUGGCUACCUCC	UUGAUAUGUUGGAUGAUGGAGU
hsa-let-7a-5p	NM_004274	AKAP6	279	285	GAUUCCUGUCCCAAGCUACCUCU	UUGAUAUGUUGGAUGAUGGAGU
hsa-let-7a-5p	NM_004274	AKAP6	2774	2780	CACCCCAUGUAGGCACUACCUCC	UUGAUAUGUUGGAUGAUGGAGU
hsa-let-7a-5p	NM_004277	SLC25A27	84	90	UACCCCCUAUUAUUUCUACCUCU	UUGAUAUGUUGGAUGAUGGAGU
hsa-let-7a-5p	NM_004296	RGS6	3249	3256	UCCUGGGAUUUCAAACUACCUCA	UUGAUAUGUUGGAUGAUGGAGU
hsa-let-7a-5p	NM_004300	ACP1	361	367	CUUAGAUAAUCGAGUCUACCUCU	UUGAUAUGUUGGAUGAUGGAGU
hsa-let-7a-5p	NM_004300	ACP1	422	428	CUCUGCUCCCCAGUGCUACCUCU	UUGAUAUGUUGGAUGAUGGAGU
hsa-let-7a-5p	NM_004302	ACVR1B	77	83	GCGUACGAUGGAGGCCUACCUCU	UUGAUAUGUUGGAUGAUGGAGU
hsa-let-7a-5p	NM_004338	C18orf1	5690	5696	AUUGUAGGGAAAGAAUACCUCAG	UUGAUAUGUUGGAUGAUGGAGU
hsa-let-7a-5p	NM_004346	CASP3	153	160	AGAACCACUAUGAAGCUACCUCA	UUGAUAUGUUGGAUGAUGGAGU
hsa-let-7a-5p	NM_004349	RUNX1T1	2848	2854	GCAAAAAGUUUCACUCUACCUCU	UUGAUAUGUUGGAUGAUGGAGU
hsa-let-7a-5p	NM_004359	CDC34	68	75	UCCUUAGACGACAGACUACCUCA	UUGAUAUGUUGGAUGAUGGAGU
hsa-let-7a-5p	NM_004359	CDC34	27	33	UAAACUUGCCGAGUUUACCUCAC	UUGAUAUGUUGGAUGAUGGAGU
hsa-let-7a-5p	NM_004407	DMP1	988	994	UACCAUUUGAAAUAUUACCUCAA	UUGAUAUGUUGGAUGAUGGAGU
hsa-let-7a-5p	NM_004417	DUSP1	433	439	CCUAGAAGAACCAAAUACCUCAA	UUGAUAUGUUGGAUGAUGGAGU
hsa-let-7a-5p	NM_004423	DVL3	2743	2750	UGAUGAUAAUAAUACCUACCUCA	UUGAUAUGUUGGAUGAUGGAGU
hsa-let-7a-5p	NM_004430	EGR3	1594	1601	CACCUUCUCCCCACCCUACCUCA	UUGAUAUGUUGGAUGAUGGAGU
hsa-let-7a-5p	NM_004437	EPB41	754	760	CUCCAGCUACCCUUUUACCUCAU	UUGAUAUGUUGGAUGAUGGAGU
hsa-let-7a-5p	NM_004438	EPHA4	39	45	CUCUUGAAAUUAGUUUACCUCAU	UUGAUAUGUUGGAUGAUGGAGU
hsa-let-7a-5p	NM_004456	EZH2	7	13	NNNNNNNNNNCAUCUGCUACCUCC	UUGAUAUGUUGGAUGAUGGAGU
hsa-let-7a-5p	NM_004464	FGF5	608	614	UUUUAUUUCUAGCCAUACCUCAG	UUGAUAUGUUGGAUGAUGGAGU
hsa-let-7a-5p	NM_004481	GALNT2	102	108	UCCGCGAAACUAAUAUACCUCAG	UUGAUAUGUUGGAUGAUGGAGU
hsa-let-7a-5p	NM_004505	USP6	412	418	GGACGACAUGAUACGCUACCUCC	UUGAUAUGUUGGAU--GAUGGAGU
hsa-let-7a-5p	NM_004537	NAP1L1	1201	1208	GUACUGUUUACCUAACUACCUCA	UUGAUAUGUUGGAU-GAUGGAGU
hsa-let-7a-5p	NM_004537	NAP1L1	1613	1619	GAGCCACAUUUACAAUACCUCAG	UUGAUAUGUUGGAUG-AUGGAGU
hsa-let-7a-5p	NM_004537	NAP1L1	2867	2873	AAGAAAAAUGGGAUUCUACCUCU	UUGAUAUGUUGGAUGAUGGAGU
hsa-let-7a-5p	NM_004558	NRTN	3	10	NNNNNNNNNNNNNNCCCUACCUCA	UUGAUAUGUUGGAUGAUGGAGU
hsa-let-7a-5p	NM_004586	RPS6KA3	4432	4438	AUGAGAGCCUACUUCCUACCUCU	UUGAUAUGUUGGAUGAUGGAGU
hsa-let-7a-5p	NM_004586	RPS6KA3	1452	1458	AAAAGUGAUUUAACUUACCUCAU	UUGAUAUGUUGGAUGAUGGAGU
hsa-let-7a-5p	NM_004612	TGFBR1	3889	3895	AGACCAAGGUACAUUUACCUCAU	UUGAUAUGUUGGAUGAUGGAGU
hsa-let-7a-5p	NM_004612	TGFBR1	75	82	GGGAGGUCAAUUGUUCUACCUCA	UUGAUAUGUUGGAU-GAUGGAGU
hsa-let-7a-5p	NM_004641	MLLT10	1348	1354	ACAUUGCACAGUUCU-UACCUCAU	UUGAUAUGUUGGAUGAUGGAGU
hsa-let-7a-5p	NM_004645	COIL	141	148	UGCAUAGGAAACAAU---CUACCUCA	UUGAUAUGUUGGAUGAUGGAGU
hsa-let-7a-5p	NM_004700	KCNQ4	1875	1881	UCUCGGAUAUGCAAGUACCUCAC	UUGAUAUGUUGGAUGAUGGAGU
hsa-let-7a-5p	NM_004746	DLGAP1	1728	1734	CCACUAGAGAAUUCGCUACCUCU	UUGAUAUGUUGGAUGAUGGAGU
hsa-let-7a-5p	NM_004756	NUMBL	626	632	GAGAAGAUGCGCAGUUACCUCAU	UUGAUAUGUUGGAUGAUGGAGU
hsa-let-7a-5p	NM_004784	NDST3	2884	2890	CUGAUAGUAGCAUGGUACCUCAU	UUGAUAUGUUGGAUGAUGGAGU
hsa-let-7a-5p	NM_004805	POLR2D	281	288	UAACCACACUGUUGACUACCUCA	UUGAUAUGUUGGAU--GAUGGAGU
hsa-let-7a-5p	NM_004821	HAND1	744	751	AUCCCCAACCCUUUUCUACCUCA	UUGAUAUGUUGGAU---GAUGGAGU
hsa-let-7a-5p	NM_004822	NTN1	263	270	AAUGACGAGACGUAGCUACCUCA	UUGAUAUGUUGGAUGAUGGAGU
hsa-let-7a-5p	NM_004834	MAP4K4	961	968	UUAUUUUUUUUUUGCCUACCUCA	UUGAUAUGUUGGAUGAUGGAGU
hsa-let-7a-5p	NM_004845	PCYT1B	1651	1657	CUUGUUGGGGUUGAACUACCUCC	UUGAUAUGUUGGAUGAUGGAGU
hsa-let-7a-5p	NM_004852	ONECUT2	7533	7540	GAGAACCAAAGAAGGCUACCUCA	UUGAUAUGUUGGAU--GAUGGAGU
hsa-let-7a-5p	NM_004852	ONECUT2	9553	9559	AAUUCUUCCUGUGAAUACCUCAG	UUGAUAUGUUGGAUGAUGGAGU
hsa-let-7a-5p	NM_004852	ONECUT2	9798	9804	GAAUUUUCUCAGAUAUACCUCAU	UUGAUAUGUUGGAUGAUGGAGU
hsa-let-7a-5p	NM_004852	ONECUT2	12014	12020	ACAUAACUACAAAAU--UACCUCAG	UUGAUAUGUUGGAUGAUGGAGU
hsa-let-7a-5p	NM_004852	ONECUT2	8113	8119	GCUUAUUGUACAGUG--CUACCUCU	UUGAUAUGUUGGAUGAUGGAGU
hsa-let-7a-5p	NM_004852	ONECUT2	4175	4181	UAGUUUAGUAUCCAUUACCUCAA	UUGAUAUGUUGGAUGAUGGAGU
hsa-let-7a-5p	NM_004857	AKAP5	1954	1961	CCAGAGUGCACUUCCCUACCUCA	UUGAUAUGUUGGAUGAUGGAGU
hsa-let-7a-5p	NM_004884	IGDCC3	534	541	AGCCCGAAUGCACUCCUACCUCA	UUGAUAUGUUGGAUGAUGGAGU
hsa-let-7a-5p	NM_004884	IGDCC3	685	692	UGUGAAAGAAAAUGUCUACCUCA	UUGAUAUGUUGGAUGAUGGAGU
hsa-let-7a-5p	NM_004884	IGDCC3	762	768	CUGCCCACAGCCCACCUACCUCU	UUGAUAUGUUGGAU-GAUGGAGU
hsa-let-7a-5p	NM_004884	IGDCC3	452	459	UUUGGCUCUCAGCACCUACCUCA	UUGAUAUGUUGGAUGAUGGAGU
hsa-let-7a-5p	NM_004922	SEC24C	734	740	GUCAUCAACUUGCAAUACCUCAC	UUGAUAUGUUGGAUG--AUGGAGU
hsa-let-7a-5p	NM_004937	CTNS	718	724	CUUCUGCCCUCUCUCCUACCUCC	UUGAUAUGUUGGAUGAUGGAGU
hsa-let-7a-5p	NM_004938	DAPK1	597	603	GUCACCAAGGAAACGCUACCUCU	UUGAUAUGUUGGAUGAUGGAGU
hsa-let-7a-5p	NM_004938	DAPK1	157	163	CCUGUUUCUCUGCCGCUACCUCC	UUGAUAUGUUGGAUGAUGGAGU
hsa-let-7a-5p	NM_004947	DOCK3	988	994	CAGGGAUUUUCAGCACUACCUCU	UUGAUAUGUUGGAUGAUGGAGU
hsa-let-7a-5p	NM_004976	KCNC1	1094	1100	UAUAAAGCCCAUAGUCUACCUCU	UUGAUAUGUUGGAUGAUGGAGU
hsa-let-7a-5p	NM_004978	KCNC4	1210	1216	CCCCAGAUUGGGGUUCUACCUCC	UUGAUAUGUUGGAUGAUGGAGU
hsa-let-7a-5p	NM_004992	MECP2	3444	3450	UCCAGUUGUUAGUUACUACCUCC	UUGAUAUGUUGGAUGAUGGAGU
hsa-let-7a-5p	NM_005009	NME4	44	50	CCCACGCAGGACCAACUACCUCC	UUGAUAUGUUGGAUGAUGGAGU
hsa-let-7a-5p	NM_005036	PPARA	7027	7033	GUUCCUUUUCUCAUGUACCUCAC	UUGAUAUGUUGGAUGAUGGAGU
hsa-let-7a-5p	NM_005036	PPARA	3980	3986	GGACCAUGUAACAAA----UACCUCAG	UUGAUAUGUUGGAUGAUGGAGU
hsa-let-7a-5p	NM_005051	QARS	17	24	CUGGAAGCACUGAACCUACCUCA	UUGAUAUGUUGGAUGAUGGAGU
hsa-let-7a-5p	NM_005060	RORC	407	413	AAUAAGCCUUUGAAAUACCUCAU	UUGAUAUGUUGGAUGAUGGAGU
hsa-let-7a-5p	NM_005063	SCD	3462	3469	GAUAAUAAUACUGAC--CUACCUCA	UUGAUAUGUUGGAUGAUGGAGU
hsa-let-7a-5p	NM_005069	SIM2	1540	1546	CCACGCACUCAGCUAUACCUCAU	UUGAUAUGUUGGAUGAUGGAGU
hsa-let-7a-5p	NM_005155	PPT2	209	216	AAUUCCAGGCCUCCCCUACCUCA	UUGAUAUGUUGGAUGAUGGAGU
hsa-let-7a-5p	NM_005158	ABL2	121	127	UGUGUUUAUGUGAAGUACCUCAG	UUGAUAUGUUGGAUGAUGGAGU
hsa-let-7a-5p	NM_005158	ABL2	3499	3506	GGAUAAUAAUAGUAACUACCUCA	UUGAUAUGUUGGAUGAUGGAGU
hsa-let-7a-5p	NM_005160	ADRBK2	5856	5862	AAAUACUGCUUUCAUCUACCUCU	UUGAUAUGUUGGAUGAUGGAGU
hsa-let-7a-5p	NM_005187	CBFA2T3	1308	1314	CCAGCCCGUCCUCCUCUACCUCU	UUGAUAUGUUGGAUGAUGGAGU
hsa-let-7a-5p	NM_005188	CBL	3440	3447	AAGCAGAAUAUUCUCCUACCUCA	UUGAUAUGUUGGAUGAUGGAGU
hsa-let-7a-5p	NM_005188	CBL	6793	6799	CUCCCUCCUCUCUACCUACCUCU	UUGAUAUGUUGGAUGAUGGAGU
hsa-let-7a-5p	NM_005189	CBX2	224	230	GUCUCCACCUUGUUCCUACCUCU	UUGAUAUGUUGGAUGAUGGAGU
hsa-let-7a-5p	NM_005189	CBX2	1778	1784	UGCAAGACCCCCCAGUACCUCAC	UUGAUAUGUUGGAUGAUGGAGU
hsa-let-7a-5p	NM_005195	CEBPD	38	44	CUCAGCAACGACCCAUACCUCAG	UUGAUAUGUUGGAUG--AUGGAGU
hsa-let-7a-5p	NM_005197	FOXN3	2976	2982	CUCUUUUUGCAUAAAUACCUCAU	UUGAUAUGUUGGAUGAUGGAGU
hsa-let-7a-5p	NM_005224	ARID3A	405	411	UGGGCCGAUCCUGUUUACCUCAU	UUGAUAUGUUGGAUGAUGGAGU
hsa-let-7a-5p	NM_005233	EPHA3	460	466	ACACAGAGGAAUUUAUACCUCAA	UUGAUAUGUUGGAUGAUGGAGU
hsa-let-7a-5p	NM_005236	ERCC4	1460	1467	UGGGUAGUAAAUUUUCUACCUCA	UUGAUAUGUUGGAUGAUGGAGU
hsa-let-7a-5p	NM_005274	GNG5	149	155	GUCAGUCCUUAACAUCUACCUCU	UUGAUAUGUUGGAUGAUGGAGU
hsa-let-7a-5p	NM_005328	HAS2	284	290	GUGUUUUGCCCUAUAUACCUCAC	UUGAUAUGUUGGAUGAUGGAGU
hsa-let-7a-5p	NM_005336	HDLBP	907	914	UCAGUUGCCUUCUUUCUACCUCA	UUGAUAUGUUGGAUGAUGGAGU
hsa-let-7a-5p	NM_005336	HDLBP	650	656	CAAGGGUCCCUGCCCCUACCUCC	UUGAUAUGUUGGAUGAUGGAGU
hsa-let-7a-5p	NM_005378	MYCN	870	876	UAUAGCACUUUGAAAUACCUCAU	UUGAUAUGUUGGAUGAUGGAGU
hsa-let-7a-5p	NM_005378	MYCN	506	512	UAAGUACUGUAAUAAUACCUCAA	UUGAUAUGUUGGAUGAUGGAGU
hsa-let-7a-5p	NM_005382	NEFM	353	359	AUGAAUAAUUAUGUUUACCUCAC	UUGAUAUGUUGGAUGAUGGAGU
hsa-let-7a-5p	NM_005387	NUP98	599	605	UUUGUAAAGCAUCCUCUACCUCU	UUGAUAUGUUGGAUGAUGGAGU
hsa-let-7a-5p	NM_005399	PRKAB2	1568	1574	UACAGGUCAGUUUAGCUACCUCC	UUGAUAUGUUGGAUGAUGGAGU
hsa-let-7a-5p	NM_005415	SLC20A1	759	765	UCCAUGUUCAUUUGUCUACCUCU	UUGAUAUGUUGGAUGAUGGAGU
hsa-let-7a-5p	NM_005430	WNT1	227	233	GGACCUGCCCCGGACCUACCUCC	UUGAUAUGUUGGAUGAUGGAGU
hsa-let-7a-5p	NM_005458	GABBR2	1323	1330	AAACACCUGUCCUGCCUACCUCA	UUGAUAUGUUGGAUGAUGGAGU
hsa-let-7a-5p	NM_005466	MED6	48	54	UCAUGCUAGUUAUCAUACCUCAG	UUGAUAUGUUGGAUGAUGGAGU
hsa-let-7a-5p	NM_005475	SH2B3	573	579	UGAUUUAAAACAUUUUACCUCAG	UUGAUAUGUUGGAUGAUGGAGU
hsa-let-7a-5p	NM_005497	GJC1	5868	5875	CUCUUACAGAAAUCUCUACCUCA	UUGAUAUGUUGGAU--GAUGGAGU
hsa-let-7a-5p	NM_005497	GJC1	2079	2085	UCAGAAAUACACAUG--UACCUCAU	UUGAUAUGUUGGAUGAUGGAGU
hsa-let-7a-5p	NM_005504	BCAT1	6424	6431	CGUAGGUAAAGGAAACUACCUCA	UUGAUAUGUUGGAUGAUGGAGU
hsa-let-7a-5p	NM_005539	INPP5A	175	181	CGGAGCAGCCUCACAUACCUCAC	UUGAUAUGUUGGAUGAUGGAGU
hsa-let-7a-5p	NM_005545	ISLR	115	121	UGACUUCACAUUUUCCUACCUCU	UUGAUAUGUUGGAUGAUGGAGU
hsa-let-7a-5p	NM_005569	LIMK2	1098	1104	UGGGCCAUCUGACUUCUACCUCC	UUGAUAUGUUGGAUGAUGGAGU
hsa-let-7a-5p	NM_005586	MDFI	381	387	UGGGGCCGUAGCUCUCUACCUCU	UUGAUAUGUUGGAUGAUGGAGU
hsa-let-7a-5p	NM_005639	SYT1	61	67	GCCAGUAUCUGUAAAUACCUCAG	UUGAUAUGUUGGAUGAUGGAGU
hsa-let-7a-5p	NM_005649	ZNF354A	464	470	AAAAUGAAUUAUGAACUACCUCU	UUGAUAUGUUGGAUGAUGGAGU
hsa-let-7a-5p	NM_005656	TMPRSS2	915	922	UGUUUCUACACAUUGCUACCUCA	UUGAUAUGUUGGAUGAUGGAGU
hsa-let-7a-5p	NM_005656	TMPRSS2	451	457	GGUAGUGUCCCCAGCCUACCUCU	UUGAUAUGUUGGAUGAUGGAGU
hsa-let-7a-5p	NM_005686	SOX13	695	701	UUUGUCCCCAAAUUGCUACCUCU	UUGAUAUGUUGGAUGAUGGAGU
hsa-let-7a-5p	NM_005688	ABCC5	1140	1147	GUACUGUAAAGAGACCUACCUCA	UUGAUAUGUUGGAUGAUGGAGU
hsa-let-7a-5p	NM_005700	DPP3	116	123	GCUUGGACCUUGGUACUACCUCA	UUGAUAUGUUGGAUGAUGGAGU
hsa-let-7a-5p	NM_005704	PTPRU	1060	1066	GAUAUGACUACUGACCUACCUCG	UUGAUAUGUUGGAUGAUGGAGU
hsa-let-7a-5p	NM_005716	GIPC1	230	237	UGCCCUGUUCCCCACCUACCUCA	UUGAUAUGUUGGAUGAUGGAGU
hsa-let-7a-5p	NM_005725	TSPAN2	972	978	ACUGUAUCUAUGAAAUACCUCAU	UUGAUAUGUUGGAUGAUGGAGU
hsa-let-7a-5p	NM_005739	RASGRP1	493	500	CUGGCUCCUUCUUCACUACCUCA	UUGAUAUGUUGGAUGAUGGAGU
hsa-let-7a-5p	NM_005748	YAF2	1549	1555	AUUAAAACAUUUAUAUACCUCAU	UUGAUAUGUUGGAUGAUGGAGU
hsa-let-7a-5p	NM_005761	PLXNC1	1973	1980	UAUAAUAUUUCUAAGCUACCUCA	UUGAUAUGUUGGAUGAUGGAGU
hsa-let-7a-5p	NM_005763	AASS	1823	1830	AAUGAAAUUGGACUCCUACCUCA	UUGAUAUGUUGGAUGAUGGAGU
hsa-let-7a-5p	NM_005766	FARP1	1407	1413	CAAAGGGAAUAAAAAUACCUCAC	UUGAUAUGUUGGAUGAUGGAGU
hsa-let-7a-5p	NM_005793	NME6	172	178	GAUCUAGCCUUCUAUCUACCUCU	UUGAUAUGUUGGAUGAUGGAGU
hsa-let-7a-5p	NM_005834	TIMM17B	51	57	UCCCUCCCCGAUGGUCUACCUCG	UUGAUAUGUUGGAUGAUGGAGU
hsa-let-7a-5p	NM_005876	SPEG	135	141	AUCUGGCUGGGCUCUUACCUCAU	UUGAUAUGUUGGAUGAUGGAGU
hsa-let-7a-5p	NM_005880	DNAJA2	1505	1511	AUUGACCUAUCCACUCUACCUCC	UUGAUAUGUUGGAUGAUGGAGU
hsa-let-7a-5p	NM_005883	APC2	2245	2251	GGGGAACUCCCAGAGCUACCUCU	UUGAUAUGUUGGAUGAUGGAGU
hsa-let-7a-5p	NM_005883	APC2	2786	2792	GAGCUCCGACAGCAU--UACCUCAC	UUGAUAUGUUGGAUGAUGGAGU
hsa-let-7a-5p	NM_005901	SMAD2	3772	3778	ACCCAGUUGGUUUCUCUACCUCU	UUGAUAUGUUGGAUGAUGGAGU
hsa-let-7a-5p	NM_005920	MEF2D	1224	1230	CCCUAUUGUCUCUGGCUACCUCC	UUGAUAUGUUGGAUGAUGGAGU
hsa-let-7a-5p	NM_005920	MEF2D	2273	2279	CUUCUCCCUGCAGCCCUACCUCU	UUGAUAUGUUGGAUGAUGGAGU
hsa-let-7a-5p	NM_005921	MAP3K1	2152	2159	UUAUUCCAGUUUCUACUACCUCA	UUGAUAUGUUGGAUGAUGGAGU
hsa-let-7a-5p	NM_005940	MMP11	616	622	CUGGAGGCUGCAACA---UACCUCAA	UUGAUAUGUUGGAUGAUGGAGU
hsa-let-7a-5p	NM_005944	CD200	343	349	CUCUGUUAGUCACUUUACCUCAU	UUGAUAUGUUGGAUGAUGGAGU
hsa-let-7a-5p	NM_006020	ALKBH1	341	347	UGCAGAGUAUUUAAAUACCUCAG	UUGAUAUGUUGGAUGAUGGAGU
hsa-let-7a-5p	NM_006038	SPATA2	1017	1023	UAACUAUCUAUACAC----CUACCUCC	UUGAUAUGUUGGAUGAUGGAGU
hsa-let-7a-5p	NM_006051	APBB3	259	266	CCUGGACAGUUGGCUCUACCUCA	UUGAUAUGUUGGAU--GAUGGAGU
hsa-let-7a-5p	NM_006094	DLC1	1711	1717	AUAUACUUGUAUUUAUACCUCAG	UUGAUAUGUUGGAUG--AUGGAGU
hsa-let-7a-5p	NM_006094	DLC1	1737	1743	UUCUUUUGGGUUUUGUACCUCAA	UUGAUAUGUUGGAUGAUGGAGU
hsa-let-7a-5p	NM_006113	VAV3	1549	1555	UAGAUUCAAGACCUUUACCUCAG	UUGAUAUGUUGGAUG-AUGGAGU
hsa-let-7a-5p	NM_006133	DAGLA	155	162	UGGGGGUCCGCAUCCCUACCUCA	UUGAUAUGUUGGAUGAUGGAGU
hsa-let-7a-5p	NM_006195	PBX3	846	852	AAAACACAGCUUUAUUACCUCAU	UUGAUAUGUUGGAUG-AUGGAGU
hsa-let-7a-5p	NM_006195	PBX3	913	919	UAGAGUGCUCACUUACUACCUCU	UUGAUAUGUUGGAUGAUGGAGU
hsa-let-7a-5p	NM_006252	PRKAA2	6617	6624	AAUGUGGAUAAUAACCUACCUCA	UUGAUAUGUUGGAUGAUGGAGU
hsa-let-7a-5p	NM_006267	RANBP2	700	707	UGUCAUCUGUCUCUACUACCUCA	UUGAUAUGUUGGAUGAUGGAGU
hsa-let-7a-5p	NM_006267	RANBP2	1204	1210	UCUUUCGGGUGAAAUUACCUCAU	UUGAUAUGUUGGAUGAUGGAGU
hsa-let-7a-5p	NM_006268	DPF2	838	844	ACACAACAAAAAAGCCUACCUCC	UUGAUAUGUUGGAU--GAUGGAGU
hsa-let-7a-5p	NM_006273	CCL7	276	283	AUGCUCCUCCCUUCUCUACCUCA	UUGAUAUGUUGGAUGAUGGAGU
hsa-let-7a-5p	NM_006290	TNFAIP3	1289	1295	AUGCCUCUGAGUGUCCUACCUCC	UUGAUAUGUUGGAUGAUGGAGU
hsa-let-7a-5p	NM_006306	SMC1A	938	945	GGCUAACAAUAUUACCUACCUCA	UUGAUAUGUUGGAU--GAUGGAGU
hsa-let-7a-5p	NM_006306	SMC1A	4580	4587	CUGACUCCCUCUUUCCUACCUCA	UUGAUAUGUUGGAUGAUGGAGU
hsa-let-7a-5p	NM_006306	SMC1A	84	90	CUCCCAACCUUCCCCCUACCUCC	UUGAUAUGUUGGAU----GAUGGAGU
hsa-let-7a-5p	NM_006306	SMC1A	2766	2773	CCAGAUAACUAACCC-CUACCUCA	UUGAUAUGUUGGAUGAUGGAGU
hsa-let-7a-5p	NM_006311	NCOR1	774	780	GGCUUAUUUGAGGCAUACCUCAC	UUGAUAUGUUGGAUGAUGGAGU
hsa-let-7a-5p	NM_006315	PCGF3	1779	1786	AUAAAUAUUACCUGUCUACCUCA	UUGAUAUGUUGGAUGAUGGAGU
hsa-let-7a-5p	NM_006367	CAP1	149	155	GCCUUCACUGAAAUAUACCUCAG	UUGAUAUGUUGGAUGAUGGAGU
hsa-let-7a-5p	NM_006371	CRTAP	83	89	AGCCCAGGCUGUUGAUACCUCAG	UUGAUAUGUUGGAUGAUGGAGU
hsa-let-7a-5p	NM_006380	APPBP2	1350	1356	AAGGUAUUUUGCUGUUACCUCAA	UUGAUAUGUUGGAUGAUGGAGU
hsa-let-7a-5p	NM_006418	OLFM4	708	715	AGUCAGUAGAAUCUUCUACCUCA	UUGAUAUGUUGGAUGAUGGAGU
hsa-let-7a-5p	NM_006465	ARID3B	68	74	UUGAUGCACAGAAUU-UACCUCAU	UUGAUAUGUUGGAUGAUGGAGU
hsa-let-7a-5p	NM_006465	ARID3B	933	939	UCAGGUUCAUUGAAAUACCUCAG	UUGAUAUGUUGGAUGAUGGAGU
hsa-let-7a-5p	NM_006465	ARID3B	1654	1660	UUGAGCACAAACAGAUACCUCAG	UUGAUAUGUUGGAUGAUGGAGU
hsa-let-7a-5p	NM_006465	ARID3B	2252	2258	UAGGCAGUGAGUAAAUACCUCAG	UUGAUAUGUUGGAUGAUGGAGU
hsa-let-7a-5p	NM_006465	ARID3B	2342	2348	UAUUUCAAUAAACCU-CUACCUCU	UUGAUAUGUUGGAUGAUGGAGU
hsa-let-7a-5p	NM_006482	DYRK2	3138	3144	GUAUUUGUAAAAAUUUACCUCAA	UUGAUAUGUUGGAUGAUGGAGU
hsa-let-7a-5p	NM_006489	NOVA1	1423	1429	AAAAUAAAAUGCUGGCUACCUCU	UUGAUAUGUUGGAUGAUGGAGU
hsa-let-7a-5p	NM_006497	HIC1	361	367	GGGGCACUCCUAGCCCUACCUCC	UUGAUAUGUUGGAUGAUGGAGU
hsa-let-7a-5p	NM_006534	NCOA3	2596	2602	UUGUACUCCUGCUGUCUACCUCU	UUGAUAUGUUGGAUGAUGGAGU
hsa-let-7a-5p	NM_006546	IGF2BP1	1632	1639	UGUGUGCGAAGUAAACUACCUCA	UUGAUAUGUUGGAUGAUGGAGU
hsa-let-7a-5p	NM_006546	IGF2BP1	1651	1657	CUCAAGGUAUGAAGUUACCUCAG	UUGAUAUGUUGGAUGAUGGAGU
hsa-let-7a-5p	NM_006546	IGF2BP1	4269	4276	CAGCAGUGCUAGUAACUACCUCA	UUGAUAUGUUGGAUGAUGGAGU
hsa-let-7a-5p	NM_006546	IGF2BP1	4923	4930	GUAUAAAUGGAUUAACUACCUCA	UUGAUAUGUUGGAUGAUGGAGU
hsa-let-7a-5p	NM_006546	IGF2BP1	5568	5574	UCACUUUUGUUUUAUCUACCUCU	UUGAUAUGUUGGAUGAUGGAGU
hsa-let-7a-5p	NM_006547	IGF2BP3	560	567	UGCAUUUUUACUCAACUACCUCA	UUGAUAUGUUGGAUGAUGGAGU
hsa-let-7a-5p	NM_006548	IGF2BP2	1304	1311	AACACACAGAAGAAGCUACCUCA	UUGAUAUGUUGGAU--GAUGGAGU
hsa-let-7a-5p	NM_006548	IGF2BP2	1320	1326	UACCUCAGGUGUUUUUACCUCAG	UUGAUAUGUUGGAUGAUGGAGU
hsa-let-7a-5p	NM_006580	CLDN16	649	656	GCUCGUGGUGACUUUCUACCUCA	UUGAUAUGUUGGAUGAUGGAGU
hsa-let-7a-5p	NM_006609	MAP3K2	4665	4671	UCCUCCUACCCUUUUCUACCUCC	UUGAUAUGUUGGAUGAUGGAGU
hsa-let-7a-5p	NM_006628	ARPP19	2334	2341	UAAUUAAUAUUUGACCUACCUCA	UUGAUAUGUUGGAUGAUGGAGU
hsa-let-7a-5p	NM_006654	FRS2	3070	3076	CAGCAUAUAAAAAUGUACCUCAA	UUGAUAUGUUGGAUGAUGGAGU
hsa-let-7a-5p	NM_006667	PGRMC1	1149	1155	UGUGUUUUAUGAUUUUACCUCAA	UUGAUAUGUUGGAUGAUGGAGU
hsa-let-7a-5p	NM_006667	PGRMC1	442	448	UGAUUUCUGUUUUAUCUACCUCU	UUGAUAUGUUGGAUGAUGGAGU
hsa-let-7a-5p	NM_006668	CYP46A1	397	403	CCUCGGUCACCUGUGCUACCUCU	UUGAUAUGUUGGAUGAUGGAGU
hsa-let-7a-5p	NM_006676	USP20	944	950	AUGAUGAAACAGGGA--UACCUCAC	UUGAUAUGUUGGAUGAUGGAGU
hsa-let-7a-5p	NM_006693	CPSF4	692	698	UCAGAUCAUCUGUGCCUACCUCC	UUGAUAUGUUGGAUGAUGGAGU
hsa-let-7a-5p	NM_006713	SUB1	2532	2539	AACUUAAGAAUACUCCUACCUCA	UUGAUAUGUUGGAUGAUGGAGU
hsa-let-7a-5p	NM_006763	BTG2	63	69	CAACAGGCCACCACAUACCUCAA	UUGAUAUGUUGGAUGAUGGAGU
hsa-let-7a-5p	NM_006823	PKIA	181	187	CAGGCAGACUUUUCCCUACCUCU	UUGAUAUGUUGGAUGAUGGAGU
hsa-let-7a-5p	NM_006831	CLP1	131	137	UAGAAAGUUCAUAUUCUACCUCU	UUGAUAUGUUGGAUGAUGGAGU
hsa-let-7a-5p	NM_006856	ATF7	719	725	GCAGAGCUAUUUGGGUACCUCAU	UUGAUAUGUUGGAUGAUGGAGU
hsa-let-7a-5p	NM_006856	ATF7	1742	1748	UUCUCUCCAUCUUUCCUACCUCC	UUGAUAUGUUGGAUGAUGGAGU
hsa-let-7a-5p	NM_006876	B3GNT1	247	254	GGGAGGUGAGAAUACCUACCUCA	UUGAUAUGUUGGAUGAUGGAGU
hsa-let-7a-5p	NM_006888	CALM1	472	478	CAUUUAAAAUUGGUUUACCUCAG	UUGAUAUGUUGGAUGAUGGAGU
hsa-let-7a-5p	NM_006889	CD86	435	441	CCUGUGACUAAACAA----CUACCUCC	UUGAUAUGUUGGAUGAUGGAGU
hsa-let-7a-5p	NM_006902	PRRX1	1779	1786	AUUAAUAAUACUUAC--CUACCUCA	UUGAUAUGUUGGAUGAUGGAGU
hsa-let-7a-5p	NM_006913	RNF5	426	432	GCUUCCGCCCCCUCACUACCUCC	UUGAUAUGUUGGAUGAUGGAGU
hsa-let-7a-5p	NM_006965	ZNF24	4815	4821	UGCCUAAAGCCUGCCCUACCUCC	UUGAUAUGUUGGAUGAUGGAGU
hsa-let-7a-5p	NM_006988	ADAMTS1	434	440	AGACCUGUUUUACUUUACCUCAC	UUGAUAUGUUGGAUGAUGGAGU
hsa-let-7a-5p	NM_006991	ZNF197	951	958	AUGUUGACAUGAUACCUACCUCA	UUGAUAUGUUGGAU-GAUGGAGU
hsa-let-7a-5p	NM_007001	SLC35D2	141	148	AAAAUGCAAAGAGAACUACCUCA	UUGAUAUGUUGGAU--GAUGGAGU
hsa-let-7a-5p	NM_007018	CNTRL	44	51	AGGAAAACACCUCCACUACCUCA	UUGAUAUGUUGGAU-GAUGGAGU
hsa-let-7a-5p	NM_007032	TRIOBP	536	542	CACCCUCUUCCUGCCCUACCUCC	UUGAUAUGUUGGAUGAUGGAGU
hsa-let-7a-5p	NM_007037	ADAMTS8	371	378	UCCCCGAUAAAUAAUCUACCUCA	UUGAUAUGUUGGAUGAUGGAGU
hsa-let-7a-5p	NM_007038	ADAMTS5	309	315	UCUCCCCCUUGUCACCUACCUCU	UUGAUAUGUUGGAUGAUGGAGU
hsa-let-7a-5p	NM_007078	LDB3	536	542	ACUAGCGUCAUGGAGCUACCUCU	UUGAUAUGUUGGAUGAUGGAGU
hsa-let-7a-5p	NM_007099	ACP1	361	367	CUUAGAUAAUCGAGUCUACCUCU	UUGAUAUGUUGGAUGAUGGAGU
hsa-let-7a-5p	NM_007099	ACP1	422	428	CUCUGCUCCCCAGUGCUACCUCU	UUGAUAUGUUGGAUGAUGGAGU
hsa-let-7a-5p	NM_007124	UTRN	1600	1607	GCCAUGACCACCUUUCUACCUCA	UUGAUAUGUUGGAUGAUGGAGU
hsa-let-7a-5p	NM_007137	ZNF81	1932	1938	GUUUUACUAGUAAAACUACCUCC	UUGAUAUGUUGGAUGAUGGAGU
hsa-let-7a-5p	NM_007242	DDX19B	120	127	GUAGAGAGAAACUACCUACCUCA	UUGAUAUGUUGGAUGAUGGAGU
hsa-let-7a-5p	NM_007250	KLF8	1319	1325	CCCUGGACCACAGAU--CUACCUCC	UUGAUAUGUUGGAUGAUGGAGU
hsa-let-7a-5p	NM_007250	KLF8	2159	2165	UAUCUAGAUUUUAUUUACCUCAU	UUGAUAUGUUGGAUGAUGGAGU
hsa-let-7a-5p	NM_007275	TUSC2	486	492	CAUUUCAGCCGUUUGCUACCUCG	UUGAUAUGUUGGAUGAUGGAGU
hsa-let-7a-5p	NM_007283	MGLL	1143	1149	GUGCUAGCAGCACAGCUACCUCU	UUGAUAUGUUGGAUGAUGGAGU
hsa-let-7a-5p	NM_007283	MGLL	1475	1481	AAUGGGACUUGCUGUUACCUCAG	UUGAUAUGUUGGAUGAUGGAGU
hsa-let-7a-5p	NM_007314	ABL2	121	127	UGUGUUUAUGUGAAGUACCUCAG	UUGAUAUGUUGGAUGAUGGAGU
hsa-let-7a-5p	NM_007314	ABL2	3499	3506	GGAUAAUAAUAGUAACUACCUCA	UUGAUAUGUUGGAUGAUGGAGU
hsa-let-7a-5p	NM_007347	AP4E1	1600	1606	GCUCCCUCCUUAUUCCUACCUCU	UUGAUAUGUUGGAUGAUGGAGU
hsa-let-7a-5p	NM_007361	NID2	165	171	UUUGUGAAAAGCUGAUACCUCAA	UUGAUAUGUUGGAUGAUGGAGU
hsa-let-7a-5p	NM_007371	BRD3	697	703	AUACACUGAAGCUUUUACCUCAA	UUGAUAUGUUGGAUG----AUGGAGU
hsa-let-7a-5p	NM_012080	HDHD1	826	833	AUUGGAAAAUGUUUGCUACCUCA	UUGAUAUGUUGGAUGAUGGAGU
hsa-let-7a-5p	NM_012092	ICOS	419	425	CAUUUCACUAUCAUACUACCUCU	UUGAUAUGUUGGAUGAUGGAGU
hsa-let-7a-5p	NM_012097	ARL5A	473	479	UGUGUAUUGUGUAUAUACCUCAA	UUGAUAUGUUGGAUGAUGGAGU
hsa-let-7a-5p	NM_012098	ANGPTL2	1461	1467	UGGGUGUGUGCCUAUUACCUCAG	UUGAUAUGUUGGAUGAUGGAGU
hsa-let-7a-5p	NM_012105	BACE2	741	747	GCGAAAGUAAAAACACUACCUCU	UUGAUAUGUUGGAUGAUGGAGU
hsa-let-7a-5p	NM_012117	CBX5	2061	2067	AGAGCUCAUAAACCA--UACCUCAA	UUGAUAUGUUGGAUGAUGGAGU
hsa-let-7a-5p	NM_012117	CBX5	6768	6775	UUCUUGGAUUUUAAUCUACCUCA	UUGAUAUGUUGGAUGAUGGAGU
hsa-let-7a-5p	NM_012117	CBX5	9302	9309	GUUAAUAAUACUGAC--CUACCUCA	UUGAUAUGUUGGAUGAUGGAGU
hsa-let-7a-5p	NM_012129	CLDN12	550	557	UUUUGUGACUUUCUUCUACCUCA	UUGAUAUGUUGGAUGAUGGAGU
hsa-let-7a-5p	NM_012193	FZD4	5028	5035	GUUUCUGAAUUUUGUCUACCUCA	UUGAUAUGUUGGAUGAUGGAGU
hsa-let-7a-5p	NM_012199	EIF2C1	15	21	NNAGGCAGAACGCUGUUACCUCAC	UUGAUAUGUUGGAUGAUGGAGU
hsa-let-7a-5p	NM_012199	EIF2C1	1085	1091	UUCUCCUUAUUCCUCCUACCUCC	UUGAUAUGUUGGAUGAUGGAGU
hsa-let-7a-5p	NM_012200	B3GAT3	375	381	AUGCUGACCCCCUUCCUACCUCC	UUGAUAUGUUGGAUGAUGGAGU
hsa-let-7a-5p	NM_012214	MGAT4A	89	95	AUUUCUACUUGAACACUACCUCU	UUGAUAUGUUGGAUGAUGGAGU
hsa-let-7a-5p	NM_012262	HS2ST1	1320	1327	UAAUACCUGCUGUACCUACCUCA	UUGAUAUGUUGGAUGAUGGAGU
hsa-let-7a-5p	NM_012268	PLD3	140	146	CCUGCUCUCCCACCUCUACCUCC	UUGAUAUGUUGGAUGAUGGAGU
hsa-let-7a-5p	NM_012291	ESPL1	45	51	AGCCUCAUAACUGUUCUACCUCC	UUGAUAUGUUGGAUGAUGGAGU
hsa-let-7a-5p	NM_012293	PXDN	1047	1053	AAAAAAGAAUCCCUAUACCUCAU	UUGAUAUGUUGGAUGAUGGAGU
hsa-let-7a-5p	NM_012293	PXDN	1177	1183	GAAAAUCAACUCUCAUACCUCAU	UUGAUAUGUUGGAUG-AUGGAGU
hsa-let-7a-5p	NM_012296	GAB2	410	416	CCUCCGGCCACUGGGCUACCUCU	UUGAUAUGUUGGAUGAUGGAGU
hsa-let-7a-5p	NM_012296	GAB2	2837	2843	CCCACCCUCCACCCACUACCUCC	UUGAUAUGUUGGAUGAUGGAGU
hsa-let-7a-5p	NM_012320	PLA2G15	640	646	CAUCUCACUCCACUCCUACCUCC	UUGAUAUGUUGGAUGAUGGAGU
hsa-let-7a-5p	NM_012328	DNAJB9	821	827	CUAGAGAUUGACUGAUACCUCAU	UUGAUAUGUUGGAUGAUGGAGU
hsa-let-7a-5p	NM_012333	MYCBP	1094	1101	GAAUGUCCGUGAUGCCUACCUCA	UUGAUAUGUUGGAUGAUGGAGU
hsa-let-7a-5p	NM_012335	MYO1F	265	271	GACUAACAGCAGAAUCUACCUCC	UUGAUAUGUUGGAU--GAUGGAGU
hsa-let-7a-5p	NM_012343	NNT	1039	1045	GGUGGCUUUUUUUAGCUACCUCU	UUGAUAUGUUGGAUGAUGGAGU
hsa-let-7a-5p	NM_012388	PLDN	1613	1619	GGUAAGAUGGAAUCACUACCUCU	UUGAUAUGUUGGAUGAUGGAGU
hsa-let-7a-5p	NM_012395	CDK14	2728	2734	GGUGAGAAGCGAUUUCUACCUCG	UUGAUAUGUUGGAUGAUGGAGU
hsa-let-7a-5p	NM_012405	ICMT	1388	1395	UGGGGUCAAUACCACCUACCUCA	UUGAUAUGUUGGAU--GAUGGAGU
hsa-let-7a-5p	NM_012414	RAB3GAP2	939	946	ACAGCUUUAGCAAAC--CUACCUCA	UUGAUAUGUUGGAUGAUGGAGU
hsa-let-7a-5p	NM_012475	USP21	63	69	CCCAGGCUCCCCGUUUACCUCAG	UUGAUAUGUUGGAUGAUGGAGU
hsa-let-7a-5p	NM_013253	DKK3	550	556	AGUGUUGCUCAGCUCCUACCUCU	UUGAUAUGUUGGAUGAUGGAGU
hsa-let-7a-5p	NM_013261	PPARGC1A	38	44	CAGAGGGAUGGCGAAUACCUCAU	UUGAUAUGUUGGAUGAUGGAGU
hsa-let-7a-5p	NM_013274	POLL	234	241	AGGCUGCCACCCCUUCUACCUCA	UUGAUAUGUUGGAUGAUGGAGU
hsa-let-7a-5p	NM_013282	UHRF1	1147	1153	AAAGUUUGCAGCCUAUACCUCAA	UUGAUAUGUUGGAUGAUGGAGU
hsa-let-7a-5p	NM_013302	EEF2K	1064	1070	GUAUGCACACGUUUACUACCUCU	UUGAUAUGUUGGAU-GAUGGAGU
hsa-let-7a-5p	NM_013309	SLC30A4	249	255	AUGUGACUCUACAGAUACCUCAU	UUGAUAUGUUGGAUGAUGGAGU
hsa-let-7a-5p	NM_013320	HCFC2	1769	1775	AGUAGAAUUUUAACUUACCUCAU	UUGAUAUGUUGGAUGAUGGAGU
hsa-let-7a-5p	NM_013325	ATG4B	539	546	CUGGCUUACCAAGGG-CUACCUCA	UUGAUAUGUUGGAUGAUGGAGU
hsa-let-7a-5p	NM_013345	GPR132	954	961	UGGGGCCAAUGACACCUACCUCA	UUGAUAUGUUGGAU--GAUGGAGU
hsa-let-7a-5p	NM_013381	TRHDE	1174	1180	UCCAUUAAGCGAGCAUACCUCAA	UUGAUAUGUUGGAUGAUGGAGU
hsa-let-7a-5p	NM_013381	TRHDE	2218	2224	AUGUGCAAUGUUCAAUACCUCAU	UUGAUAUGUUGGAUG--AUGGAGU
hsa-let-7a-5p	NM_013386	SLC25A24	1356	1362	UUUCUUUAUUUGAACCUACCUCU	UUGAUAUGUUGGAUGAUGGAGU
hsa-let-7a-5p	NM_013390	TMEM2	1470	1477	ACUUUACAAAAUAUGCUACCUCA	UUGAUAUGUUGGAU--GAUGGAGU
hsa-let-7a-5p	NM_014002	IKBKE	107	113	UCCCAUCACAUCAGCCUACCUCC	UUGAUAUGUUGGAUGAUGGAGU
hsa-let-7a-5p	NM_014023	WDR37	908	915	UGAGAGCCAACAACA--CUACCUCA	UUGAUAUGUUGGAUGAUGGAGU
hsa-let-7a-5p	NM_014038	BZW2	207	213	AUUAUACUUGGGACUCUACCUCU	UUGAUAUGUUGGAU--GAUGGAGU
hsa-let-7a-5p	NM_014069	PSORS1C2	238	244	CCUAAGCCUACUCUCCUACCUCG	UUGAUAUGUUGGAUGAUGGAGU
hsa-let-7a-5p	NM_014069	PSORS1C2	266	272	AGGCCUCGGCCGCACCUACCUCC	UUGAUAUGUUGGAUGAUGGAGU
hsa-let-7a-5p	NM_014139	SCN11A	17	24	CCCUCACCUCCACGCCUACCUCA	UUGAUAUGUUGGAUGAUGGAGU
hsa-let-7a-5p	NM_014212	HOXC11	547	553	UGCAAAGUCCGUGUCCUACCUCC	UUGAUAUGUUGGAUGAUGGAGU
hsa-let-7a-5p	NM_014240	LIMD1	1170	1176	UCCACACACAAAAAA-UACCUCAC	UUGAUAUGUUGGAUGAUGGAGU
hsa-let-7a-5p	NM_014245	RNF7	225	231	UAAAGGUGGUCCUUCCUACCUCU	UUGAUAUGUUGGAUGAUGGAGU
hsa-let-7a-5p	NM_014282	HABP4	620	626	UAAUGGUGAUUUAAACUACCUCG	UUGAUAUGUUGGAUGAUGGAGU
hsa-let-7a-5p	NM_014305	TGDS	46	52	AAGAAGAAAGUUAUCCUACCUCG	UUGAUAUGUUGGAUGAUGGAGU
hsa-let-7a-5p	NM_014309	RBFOX2	145	151	AAGAAUACUUUUUUAUACCUCAC	UUGAUAUGUUGGAUGAUGGAGU
hsa-let-7a-5p	NM_014311	SMUG1	294	301	CACUUGCAGACUGCUCUACCUCA	UUGAUAUGUUGGAUGAUGGAGU
hsa-let-7a-5p	NM_014405	CACNG4	2017	2023	GUGUUCCAAUGAAUCCUACCUCU	UUGAUAUGUUGGAU--GAUGGAGU
hsa-let-7a-5p	NM_014431	KIAA1274	1630	1637	AUAAUACUUGCCUACCUACCUCA	UUGAUAUGUUGGAU--GAUGGAGU
hsa-let-7a-5p	NM_014491	FOXP2	1994	2000	GCUUUCUGAAAGCUUCUACCUCU	UUGAUAUGUUGGAUGAUGGAGU
hsa-let-7a-5p	NM_014491	FOXP2	2335	2341	AUGCUAAAGUAUGCAUACCUCAG	UUGAUAUGUUGGAUGAUGGAGU
hsa-let-7a-5p	NM_014491	FOXP2	3086	3092	UUGAAAGAAAACUGUCUACCUCU	UUGAUAUGUUGGAUGAUGGAGU
hsa-let-7a-5p	NM_014515	CNOT2	788	794	AUGUUUGCCCUGCUGUACCUCAU	UUGAUAUGUUGGAUGAUGGAGU
hsa-let-7a-5p	NM_014548	TMOD2	5310	5317	AUAAUACUUCACUAACUACCUCA	UUGAUAUGUUGGAU--GAUGGAGU
hsa-let-7a-5p	NM_014569	ZKSCAN5	446	452	UGAUGUCUGUUUUGGUACCUCAG	UUGAUAUGUUGGAUGAUGGAGU
hsa-let-7a-5p	NM_014576	A1CF	3292	3299	AAUGCUGCUAAAAAGCUACCUCA	UUGAUAUGUUGGAUGAUGGAGU
hsa-let-7a-5p	NM_014576	A1CF	4979	4985	GGAAUUCUUCUGUACCUACCUCC	UUGAUAUGUUGGAUGAUGGAGU
hsa-let-7a-5p	NM_014576	A1CF	4928	4934	ACCUGAAAACCAAAAUACCUCAU	UUGAUAUGUUGGAUG-AUGGAGU
hsa-let-7a-5p	NM_014584	ERO1L	1482	1488	GAAAAAGAAGCUAUAUACCUCAA	UUGAUAUGUUGGAUGAUGGAGU
hsa-let-7a-5p	NM_014598	SOCS7	4930	4936	CCGUCCCACUCCCAUCUACCUCC	UUGAUAUGUUGGAUGAUGGAGU
hsa-let-7a-5p	NM_014607	UBXN4	1857	1863	UUUAAAAACAUCGAG-UACCUCAA	UUGAUAUGUUGGAUGAUGGAGU
hsa-let-7a-5p	NM_014636	RALGPS1	4269	4275	GGUGAAGUAUUUUGUUACCUCAG	UUGAUAUGUUGGAUGAUGGAGU
hsa-let-7a-5p	NM_014640	TTLL4	983	989	UGUACUGAACUGAUUCUACCUCC	UUGAUAUGUUGGAUGAUGGAGU
hsa-let-7a-5p	NM_014640	TTLL4	45	52	GAGCAUGGGCAUCAGCUACCUCA	UUGAUAUGUUGGAUGAUGGAGU
hsa-let-7a-5p	NM_014643	ZNF516	2733	2739	GUUACAGACUUUCUACUACCUCU	UUGAUAUGUUGGAUGAUGGAGU
hsa-let-7a-5p	NM_014668	GREB1	628	634	UAUAGGGUAAAUACCCUACCUCU	UUGAUAUGUUGGAUGAUGGAGU
hsa-let-7a-5p	NM_014670	BZW1	84	90	GGUUCUUACAUCUUCCUACCUCC	UUGAUAUGUUGGAUGAUGGAGU
hsa-let-7a-5p	NM_014670	BZW1	251	257	CUUUUCAGUUAUCUUCUACCUCC	UUGAUAUGUUGGAUGAUGGAGU
hsa-let-7a-5p	NM_014683	ULK2	1474	1480	UUUAAUACAGUGUUUCUACCUCU	UUGAUAUGUUGGAU-GAUGGAGU
hsa-let-7a-5p	NM_014692	SEC14L5	3157	3164	UGAGGAUAGCAGUGCCUACCUCA	UUGAUAUGUUGGAUGAUGGAGU
hsa-let-7a-5p	NM_014701	SECISBP2L	729	735	UAUUUGCUUCUUACUUACCUCAG	UUGAUAUGUUGGAUGAUGGAGU
hsa-let-7a-5p	NM_014721	PHACTR2	7111	7117	AAAAUUGGGAAAAGUUACCUCAA	UUGAUAUGUUGGAUGAUGGAGU
hsa-let-7a-5p	NM_014726	TBKBP1	1017	1024	UUUCCUCUGUGAAAUCUACCUCA	UUGAUAUGUUGGAUGAUGGAGU
hsa-let-7a-5p	NM_014733	ZFYVE16	525	531	AAUUGGAGUGGAGACCUACCUCC	UUGAUAUGUUGGAUGAUGGAGU
hsa-let-7a-5p	NM_014747	RIMS3	3711	3717	UUCCAGCCCUCCUAAUACCUCAU	UUGAUAUGUUGGAUGAUGGAGU
hsa-let-7a-5p	NM_014772	CTIF	3503	3509	AGUGGACGACAGGAC-CUACCUCC	UUGAUAUGUUGGAUGAUGGAGU
hsa-let-7a-5p	NM_014779	TSC22D2	1070	1076	UUUGAACCACUUUCGUACCUCAU	UUGAUAUGUUGGAUGAUGGAGU
hsa-let-7a-5p	NM_014813	LRIG2	55	62	UUAAUUUUGCAUUUACUACCUCA	UUGAUAUGUUGGAUGAUGGAGU
hsa-let-7a-5p	NM_014830	ZBTB39	1355	1362	CCUCAGUAGCUCAUACUACCUCA	UUGAUAUGUUGGAUGAUGGAGU
hsa-let-7a-5p	NM_014831	TRANK1	659	666	CAAGUCACAGUUAGACUACCUCA	UUGAUAUGUUGGAU-GAUGGAGU
hsa-let-7a-5p	NM_014844	TECPR2	1093	1099	CAAAUCUGCAUAAAAUACCUCAU	UUGAUAUGUUGGAUGAUGGAGU
hsa-let-7a-5p	NM_014844	TECPR2	670	676	CACCGCACUGCACCAUACCUCAC	UUGAUAUGUUGGAUGAUGGAGU
hsa-let-7a-5p	NM_014850	SRGAP3	514	520	UAUGAAACUUAGAUUUACCUCAG	UUGAUAUGUUGGAUGAUGGAGU
hsa-let-7a-5p	NM_014850	SRGAP3	2074	2080	AGGAGGGUAAAGCCACUACCUCG	UUGAUAUGUUGGAUGAUGGAGU
hsa-let-7a-5p	NM_014872	ZBTB5	2072	2078	CCUGGAAUCUCUCAUCUACCUCU	UUGAUAUGUUGGAUGAUGGAGU
hsa-let-7a-5p	NM_014873	LPGAT1	1581	1587	GAUGUUUGUACAAUU---UACCUCAU	UUGAUAUGUUGGAUGAUGGAGU
hsa-let-7a-5p	NM_014873	LPGAT1	1945	1951	AUGCAUUAACUGAAAUACCUCAU	UUGAUAUGUUGGAUGAUGGAGU
hsa-let-7a-5p	NM_014873	LPGAT1	6069	6075	UCGUUACAGUCGUGUCUACCUCU	UUGAUAUGUUGGAU--GAUGGAGU
hsa-let-7a-5p	NM_014877	HELZ	4940	4947	UCUUUUUAACUGUUUCUACCUCA	UUGAUAUGUUGGAUGAUGGAGU
hsa-let-7a-5p	NM_014877	HELZ	7492	7498	CUUUGCAGUAAAUGAUACCUCAU	UUGAUAUGUUGGAUGAUGGAGU
hsa-let-7a-5p	NM_014897	ZNF652	4883	4889	UUCCAACCCUGGACACUACCUCG	UUGAUAUGUUGGAUGAUGGAGU
hsa-let-7a-5p	NM_014897	ZNF652	5463	5469	UUCCUGAUCUAAAUCCUACCUCU	UUGAUAUGUUGGAUGAUGGAGU
hsa-let-7a-5p	NM_014897	ZNF652	8632	8638	GGCAGUGUCCCUCUCCUACCUCU	UUGAUAUGUUGGAUGAUGGAGU
hsa-let-7a-5p	NM_014901	RNF44	2013	2019	UGCACAUUUUACAGUUACCUCAU	UUGAUAUGUUGGAUGAUGGAGU
hsa-let-7a-5p	NM_014902	DLGAP4	1560	1567	AGUCCCUGCCCCUCCCUACCUCA	UUGAUAUGUUGGAUGAUGGAGU
hsa-let-7a-5p	NM_014911	AAK1	11273	11279	CCUGCCCCAUCAUGCCUACCUCC	UUGAUAUGUUGGAUGAUGGAGU
hsa-let-7a-5p	NM_014911	AAK1	3253	3259	GUUUUCAAAAAUACAUACCUCAG	UUGAUAUGUUGGAUG--AUGGAGU
hsa-let-7a-5p	NM_014912	CPEB3	2191	2197	CAUGAUCUUUUGCAAUACCUCAA	UUGAUAUGUUGGAUGAUGGAGU
hsa-let-7a-5p	NM_014912	CPEB3	581	587	UUUGACUUGUAAGGAUACCUCAU	UUGAUAUGUUGGAUGAUGGAGU
hsa-let-7a-5p	NM_014923	FNDC3A	2002	2008	AUGUAAUCUUGAUUUUACCUCAU	UUGAUAUGUUGGAUGAUGGAGU
hsa-let-7a-5p	NM_014923	FNDC3A	465	471	UCUAGUGCUAUAUUUCUACCUCC	UUGAUAUGUUGGAUGAUGGAGU
hsa-let-7a-5p	NM_014934	DZIP1	924	930	ACAUGUAUUAUGAAAUACCUCAA	UUGAUAUGUUGGAUGAUGGAGU
hsa-let-7a-5p	NM_014938	MLXIP	2006	2012	UCCUGCUGCUUCAGCCUACCUCU	UUGAUAUGUUGGAUGAUGGAGU
hsa-let-7a-5p	NM_014938	MLXIP	1213	1219	CUUGCUCUUCUCUGGCUACCUCU	UUGAUAUGUUGGAUGAUGGAGU
hsa-let-7a-5p	NM_014952	BAHD1	418	424	AGUGGGGGCCAGCUUUACCUCAC	UUGAUAUGUUGGAUGAUGGAGU
hsa-let-7a-5p	NM_014956	CEP164	483	489	CACAUCUAUCUCCAAUACCUCAG	UUGAUAUGUUGGAUGAUGGAGU
hsa-let-7a-5p	NM_014961	RUFY3	747	753	CAUGUUUGUCAUCUUCUACCUCU	UUGAUAUGUUGGAUGAUGGAGU
hsa-let-7a-5p	NM_014962	BTBD3	2820	2826	UACAUAAAUAUGAAGUACCUCAU	UUGAUAUGUUGGAUGAUGGAGU
hsa-let-7a-5p	NM_015012	TMEM41B	1506	1512	CCAAUGACUAAAUUUUACCUCAU	UUGAUAUGUUGGAUGAUGGAGU
hsa-let-7a-5p	NM_015026	MON2	839	845	ACUAUGACUUCAUCAUACCUCAU	UUGAUAUGUUGGAUGAUGGAGU
hsa-let-7a-5p	NM_015039	NMNAT2	3368	3374	UGUGCUGCUAGUGGGUACCUCAG	UUGAUAUGUUGGAUGAUGGAGU
hsa-let-7a-5p	NM_015056	RRP1B	667	673	UCCCUCCCUGUUUUCCUACCUCU	UUGAUAUGUUGGAUGAUGGAGU
hsa-let-7a-5p	NM_015063	SLC8A2	735	741	CCCACUCGCCCUCCACUACCUCU	UUGAUAUGUUGGAUGAUGGAGU
hsa-let-7a-5p	NM_015068	PEG10	2255	2261	AGAGUCACUUCUGUUUACCUCAA	UUGAUAUGUUGGAUGAUGGAGU
hsa-let-7a-5p	NM_015086	DDN	1486	1492	GGGGUUUAUAAACACCUACCUCG	UUGAUAUGUUGGAUGAUGGAGU
hsa-let-7a-5p	NM_015093	TAB2	160	166	CCACAGAGCUAAUAAUACCUCAG	UUGAUAUGUUGGAUGAUGGAGU
hsa-let-7a-5p	NM_015094	HIC2	1158	1164	ACUUCUGACCUUUUGCUACCUCU	UUGAUAUGUUGGAUGAUGGAGU
hsa-let-7a-5p	NM_015094	HIC2	211	217	GGGGUCCCAGCCCGUCUACCUCC	UUGAUAUGUUGGAUGAUGGAGU
hsa-let-7a-5p	NM_015094	HIC2	4154	4161	CAGGACCCCCUCCCCCUACCUCA	UUGAUAUGUUGGAUGAUGGAGU
hsa-let-7a-5p	NM_015094	HIC2	543	549	GGGUGACCCCACCGCCUACCUCU	UUGAUAUGUUGGAUGAUGGAGU
hsa-let-7a-5p	NM_015097	CLASP2	1078	1084	AUGGGCUCAAAUUCUCUACCUCU	UUGAUAUGUUGGAU-GAUGGAGU
hsa-let-7a-5p	NM_015100	POGZ	367	373	UUUUGUUUCCCCUUUUACCUCAA	UUGAUAUGUUGGAUGAUGGAGU
hsa-let-7a-5p	NM_015103	PLXND1	401	408	UGCAGCCCAGAAACUCUACCUCA	UUGAUAUGUUGGAUGAUGGAGU
hsa-let-7a-5p	NM_015107	PHF8	1622	1628	AGGCAAAAAGCCUGGCUACCUCC	UUGAUAUGUUGGAUGAUGGAGU
hsa-let-7a-5p	NM_015117	ZC3H3	24	31	GGGACCGGCCUGCACCUACCUCA	UUGAUAUGUUGGAUGAUGGAGU
hsa-let-7a-5p	NM_015123	FRMD4B	1111	1118	AUUAUGAGGCUAAAACUACCUCA	UUGAUAUGUUGGAUGAUGGAGU
hsa-let-7a-5p	NM_015170	SULF1	1934	1940	UACCAGCUAAAGGAUUACCUCAC	UUGAUAUGUUGGAUGAUGGAGU
hsa-let-7a-5p	NM_015177	DTX4	1576	1582	UAAUUUGAAUUUAUAUACCUCAU	UUGAUAUGUUGGAUGAUGGAGU
hsa-let-7a-5p	NM_015177	DTX4	2532	2539	GAUGCCCAGUAGGGGCUACCUCA	UUGAUAUGUUGGAUGAUGGAGU
hsa-let-7a-5p	NM_015197	PACS2	2573	2580	UCGCAUUUUCCCUGCCUACCUCA	UUGAUAUGUUGGAUGAUGGAGU
hsa-let-7a-5p	NM_015199	ANKRD28	2112	2119	CACUUCCAAGUGACUCUACCUCA	UUGAUAUGUUGGAU--GAUGGAGU
hsa-let-7a-5p	NM_015207	OTUD3	3453	3459	AGCUCUUCACUUUCUUACCUCAA	UUGAUAUGUUGGAUGAUGGAGU
hsa-let-7a-5p	NM_015208	ANKRD12	2230	2236	CACUCUCUUAAAUGGUACCUCAA	UUGAUAUGUUGGAUGAUGGAGU
hsa-let-7a-5p	NM_015208	ANKRD12	2809	2815	UUUUAAGUACAGGCA--UACCUCAG	UUGAUAUGUUGGAUGAUGGAGU
hsa-let-7a-5p	NM_015224	C3orf63	455	461	AGGAUUUUGGCUCGAUACCUCAA	UUGAUAUGUUGGAUGAUGGAGU
hsa-let-7a-5p	NM_015256	ACSL6	400	407	UCUAGGCAAUGUGGACUACCUCA	UUGAUAUGUUGGAU--GAUGGAGU
hsa-let-7a-5p	NM_015257	TMEM194A	1709	1716	UGUCCUAAGUGACAA----CUACCUCA	UUGAUAUGUUGGAUGAUGGAGU
hsa-let-7a-5p	NM_015264	KIAA0930	1392	1399	UGGGGCUGAUACCACCUACCUCA	UUGAUAUGUUGGAUGAUGGAGU
hsa-let-7a-5p	NM_015264	KIAA0930	575	581	GCCCUGGGCUGGGAAUACCUCAC	UUGAUAUGUUGGAUGAUGGAGU
hsa-let-7a-5p	NM_015277	NEDD4L	3970	3976	UGACCCCGAAGAUCACUACCUCU	UUGAUAUGUUGGAUGAUGGAGU
hsa-let-7a-5p	NM_015299	KHNYN	4002	4009	UGGGAAUAAUAGUACCUACCUCA	UUGAUAUGUUGGAUGAUGGAGU
hsa-let-7a-5p	NM_015306	USP24	2545	2551	UGGAAUUUUCCUCUGCUACCUCU	UUGAUAUGUUGGAUGAUGGAGU
hsa-let-7a-5p	NM_015307	FAM189A1	3031	3037	UGUAUUUAUUUAAUGUACCUCAA	UUGAUAUGUUGGAUGAUGGAGU
hsa-let-7a-5p	NM_015344	LEPROTL1	552	558	AUAUAGCUGCAUUUAUACCUCAG	UUGAUAUGUUGGAUGAUGGAGU
hsa-let-7a-5p	NM_015346	ZFYVE26	239	246	GAUGGCCAGUUCUUUCUACCUCA	UUGAUAUGUUGGAUGAUGGAGU
hsa-let-7a-5p	NM_015350	LRRC8B	1326	1332	GGGUGGCCGAAUCAUCUACCUCU	UUGAUAUGUUGGAUGAUGGAGU
hsa-let-7a-5p	NM_015387	MOBKL3	822	828	AUUGCUUACAGAUUA-UACCUCAU	UUGAUAUGUUGGAUGAUGGAGU
hsa-let-7a-5p	NM_015393	PARM1	3034	3041	UGACCUCACCCCAUACUACCUCA	UUGAUAUGUUGGAUGAUGGAGU
hsa-let-7a-5p	NM_015396	ARMC8	402	408	UGUGUGUGUGAGGGAUACCUCAG	UUGAUAUGUUGGAUGAUGGAGU
hsa-let-7a-5p	NM_015428	ZNF473	317	324	UAAAAUGGGCAUCACCUACCUCA	UUGAUAUGUUGGAUGAUGGAGU
hsa-let-7a-5p	NM_015446	AHCTF1	559	566	CAAAUUUUGUGUAAUCUACCUCA	UUGAUAUGUUGGAUGAUGGAGU
hsa-let-7a-5p	NM_015460	MYRIP	149	155	ACAGGGCUGUCCUGAUACCUCAU	UUGAUAUGUUGGAUGAUGGAGU
hsa-let-7a-5p	NM_015482	SLC22A23	3618	3625	UCUGGAAUGUCUUCCCUACCUCA	UUGAUAUGUUGGAUGAUGGAGU
hsa-let-7a-5p	NM_015488	PNKD	1607	1613	CCCCUCCCCUCCAGGCUACCUCU	UUGAUAUGUUGGAUGAUGGAGU
hsa-let-7a-5p	NM_015490	SEC31B	358	364	UUGUUACUUUUAAGCCUACCUCU	UUGAUAUGUUGGAUGAUGGAGU
hsa-let-7a-5p	NM_015492	C15orf39	354	361	AUGGGACAACGCAACCUACCUCA	UUGAUAUGUUGGAU--GAUGGAGU
hsa-let-7a-5p	NM_015496	KIAA1429	598	605	UGUUGAAAAUGUAAACUACCUCA	UUGAUAUGUUGGAUGAUGGAGU
hsa-let-7a-5p	NM_015541	LRIG1	8	15	NNNNNNNNNGUUUUGUCUACCUCA	UUGAUAUGUUGGAUGAUGGAGU
hsa-let-7a-5p	NM_015550	OSBPL3	1002	1008	CUGUUUUAGUAUUUUCUACCUCU	UUGAUAUGUUGGAUGAUGGAGU
hsa-let-7a-5p	NM_015565	LTN1	1480	1486	GAUAGCAAAAUUUUACUACCUCG	UUGAUAUGUUGGAUGAUGGAGU
hsa-let-7a-5p	NM_015568	PPP1R16B	1647	1653	UUAUUUGUCCUUAAACUACCUCC	UUGAUAUGUUGGAUGAUGGAGU
hsa-let-7a-5p	NM_015610	WIPI2	2770	2777	CCAUGGGACUCAUCCCUACCUCA	UUGAUAUGUUGGAUGAUGGAGU
hsa-let-7a-5p	NM_015610	WIPI2	1123	1129	UAAAACAACCUCAAGUACCUCAG	UUGAUAUGUUGGAUG--AUGGAGU
hsa-let-7a-5p	NM_015715	PLA2G3	685	692	GUCUCUAAACAGGAG-CUACCUCA	UUGAUAUGUUGGAUGAUGGAGU
hsa-let-7a-5p	NM_015726	DCAF8	1128	1134	UCUGCCUCAGAUCUCCUACCUCU	UUGAUAUGUUGGAUGAUGGAGU
hsa-let-7a-5p	NM_015836	WARS2	1184	1191	CUUCUCAUCUUGCCUCUACCUCA	UUGAUAUGUUGGAUGAUGGAGU
hsa-let-7a-5p	NM_015866	PRDM2	968	974	AACUUCAAAAGUAAUCUACCUCU	UUGAUAUGUUGGAUGAUGGAGU
hsa-let-7a-5p	NM_015866	PRDM2	285	291	UCGUCAUGGGACUGGUACCUCAG	UUGAUAUGUUGGAUGAUGGAGU
hsa-let-7a-5p	NM_015881	DKK3	550	556	AGUGUUGCUCAGCUCCUACCUCU	UUGAUAUGUUGGAUGAUGGAGU
hsa-let-7a-5p	NM_015884	MBTPS2	1066	1072	UGUCUCUCUCCUAAGCUACCUCU	UUGAUAUGUUGGAUGAUGGAGU
hsa-let-7a-5p	NM_015888	HOOK1	1964	1970	GGUUACUUCUGUUGACUACCUCU	UUGAUAUGUUGGAUGAUGGAGU
hsa-let-7a-5p	NM_015975	TAF9B	1738	1745	UAACACCUACCCUGCCUACCUCA	UUGAUAUGUUGGAUGAUGGAGU
hsa-let-7a-5p	NM_015984	UCHL5	1721	1728	GUGAACAAUGACCCCCUACCUCA	UUGAUAUGUUGGAU---GAUGGAGU
hsa-let-7a-5p	NM_016003	WIPI2	2770	2777	CCAUGGGACUCAUCCCUACCUCA	UUGAUAUGUUGGAUGAUGGAGU
hsa-let-7a-5p	NM_016003	WIPI2	1123	1129	UAAAACAACCUCAAGUACCUCAG	UUGAUAUGUUGGAUG--AUGGAGU
hsa-let-7a-5p	NM_016040	TMED5	1977	1983	CUGUGAUUAAGAAUUCUACCUCU	UUGAUAUGUUGGAUGAUGGAGU
hsa-let-7a-5p	NM_016072	GOLT1B	1637	1644	GACAAAUGGAGACUCCUACCUCA	UUGAUAUGUUGGAUGAUGGAGU
hsa-let-7a-5p	NM_016099	GOLGA7	70	76	GACCGCAGAGUGUCCCUACCUCC	UUGAUAUGUUGGAUGAUGGAGU
hsa-let-7a-5p	NM_016174	CERCAM	342	348	CCCCUCUGCCCCCUUCUACCUCC	UUGAUAUGUUGGAUGAUGGAGU
hsa-let-7a-5p	NM_016196	RBM19	1099	1106	GGGUGAUAAUUGUGCCUACCUCA	UUGAUAUGUUGGAUGAUGGAGU
hsa-let-7a-5p	NM_016206	VGLL3	584	590	CUGUGCUUUCUAGGUUACCUCAA	UUGAUAUGUUGGAUGAUGGAGU
hsa-let-7a-5p	NM_016231	NLK	1116	1122	ACAAAUCGAAGGCCUCUACCUCC	UUGAUAUGUUGGAUGAUGGAGU
hsa-let-7a-5p	NM_016240	SCARA3	588	594	CUGCCAGGGAGGCAGCUACCUCG	UUGAUAUGUUGGAUGAUGGAGU
hsa-let-7a-5p	NM_016247	IMPG2	958	965	GAAAACAGCACUUAACUACCUCA	UUGAUAUGUUGGAUGAUGGAGU
hsa-let-7a-5p	NM_016260	IKZF2	7191	7197	AAGGCUCAAAUACCAUACCUCAG	UUGAUAUGUUGGAUG-AUGGAGU
hsa-let-7a-5p	NM_016260	IKZF2	5297	5303	AUUGGGCCUUCAAAUUACCUCAA	UUGAUAUGUUGGAUGAUGGAGU
hsa-let-7a-5p	NM_016272	TOB2	1759	1765	CAGUAGGCACCAGCUCUACCUCC	UUGAUAUGUUGGAUGAUGGAGU
hsa-let-7a-5p	NM_016274	PLEKHO1	76	82	UAAAGCUUUUUUAUUUACCUCAA	UUGAUAUGUUGGAUGAUGGAGU
hsa-let-7a-5p	NM_016302	CRBN	926	932	AGGCUGCUUUGCCACCUACCUCU	UUGAUAUGUUGGAUGAUGGAGU
hsa-let-7a-5p	NM_016329	SFMBT1	944	950	UCUAGAGUUGUUUGUCUACCUCU	UUGAUAUGUUGGAUGAUGGAGU
hsa-let-7a-5p	NM_016329	SFMBT1	604	610	GAGUUCCUUUGUUUACUACCUCU	UUGAUAUGUUGGAUGAUGGAGU
hsa-let-7a-5p	NM_016352	CPA4	310	317	GUGGCAUGUCUCUCUCUACCUCA	UUGAUAUGUUGGAUGAUGGAGU
hsa-let-7a-5p	NM_016376	ANKFY1	2903	2910	GUGACCUUUAGUCCUCUACCUCA	UUGAUAUGUUGGAUGAUGGAGU
hsa-let-7a-5p	NM_016424	LUC7L3	624	630	UGCAGCUGACUACCAUACCUCAC	UUGAUAUGUUGGAUGAUGGAGU
hsa-let-7a-5p	NM_016530	RAB8B	2911	2917	UCUAUUUUUUAAUUAUACCUCAU	UUGAUAUGUUGGAUGAUGGAGU
hsa-let-7a-5p	NM_016591	GCNT4	521	528	AGGAGGAAAGACUCACUACCUCA	UUGAUAUGUUGGAUGAUGGAGU
hsa-let-7a-5p	NM_016617	UFM1	225	232	UCAUAGUCUUUGAUGCUACCUCA	UUGAUAUGUUGGAUGAUGGAGU
hsa-let-7a-5p	NM_016620	ZNF644	1412	1418	GGUAGAGUAUAUACAUACCUCAC	UUGAUAUGUUGGAUGAUGGAGU
hsa-let-7a-5p	NM_016620	ZNF644	717	723	AGUGGUGCAUCCAUGCUACCUCC	UUGAUAUGUUGGAUGAUGGAGU
hsa-let-7a-5p	NM_016733	LIMK2	1098	1104	UGGGCCAUCUGACUUCUACCUCC	UUGAUAUGUUGGAUGAUGGAGU
hsa-let-7a-5p	NM_016836	RBMS1	1754	1761	UGUAUGAUCAGUUAUCUACCUCA	UUGAUAUGUUGGAUGAUGGAGU
hsa-let-7a-5p	NM_017412	FZD3	1873	1880	AAAUACGUACUCUACCUACCUCA	UUGAUAUGUUGGAUGAUGGAGU
hsa-let-7a-5p	NM_017412	FZD3	3523	3530	UUACUACAUUUUAACCUACCUCA	UUGAUAUGUUGGAU--GAUGGAGU
hsa-let-7a-5p	NM_017412	FZD3	4957	4963	UUUUUGGCUUUUAUGUACCUCAU	UUGAUAUGUUGGAUGAUGGAGU
hsa-let-7a-5p	NM_017495	RBM38	1340	1347	GGUCUCCCUCCGGACCUACCUCA	UUGAUAUGUUGGAUGAUGGAGU
hsa-let-7a-5p	NM_017508	SOX6	6261	6267	CUAUUUAUGCUCAUUUACCUCAA	UUGAUAUGUUGGAUGAUGGAGU
hsa-let-7a-5p	NM_017548	CDV3	331	338	CUUCAUAAGGGUUGACUACCUCA	UUGAUAUGUUGGAUGAUGGAGU
hsa-let-7a-5p	NM_017552	ATAD2B	1505	1512	UGCAGAGAUUCUGAGCUACCUCA	UUGAUAUGUUGGAUGAUGGAGU
hsa-let-7a-5p	NM_017564	STAB2	115	121	AGCACUCAGAAGCCAUACCUCAU	UUGAUAUGUUGGAUGAUGGAGU
hsa-let-7a-5p	NM_017586	C9orf7	1627	1633	UGCAGUGAGACCUGUCUACCUCC	UUGAUAUGUUGGAUGAUGGAGU
hsa-let-7a-5p	NM_017595	NKIRAS2	1406	1412	CUGGCCCCUCCUUCUUACCUCAG	UUGAUAUGUUGGAUGAUGGAGU
hsa-let-7a-5p	NM_017596	KIF21B	2785	2792	UUUCUGAUGGGUCAGCUACCUCA	UUGAUAUGUUGGAUGAUGGAGU
hsa-let-7a-5p	NM_017629	EIF2C4	240	246	ACUGGACUGAAUUUUUACCUCAA	UUGAUAUGUUGGAUGAUGGAGU
hsa-let-7a-5p	NM_017629	EIF2C4	2071	2077	UUUUUUUUUUGCAAAUACCUCAC	UUGAUAUGUUGGAUGAUGGAGU
hsa-let-7a-5p	NM_017637	BNC2	2133	2139	CUGUAGGAUUUAUUGUACCUCAC	UUGAUAUGUUGGAUGAUGGAGU
hsa-let-7a-5p	NM_017644	KLHL24	9	15	NNNNNNNNAGACAGGAUACCUCAC	UUGAUAUGUUGGAUGAUGGAGU
hsa-let-7a-5p	NM_017644	KLHL24	2903	2909	UAAACCCAGCUGUGAUACCUCAG	UUGAUAUGUUGGAUGAUGGAGU
hsa-let-7a-5p	NM_017662	TRPM6	269	275	AAUAUUGUUCUUGUGUACCUCAU	UUGAUAUGUUGGAUGAUGGAGU
hsa-let-7a-5p	NM_017662	TRPM6	1509	1515	CUGGGCCUGGUUGCCCUACCUCG	UUGAUAUGUUGGAUGAUGGAGU
hsa-let-7a-5p	NM_017673	SWT1	232	238	GUUCACAAUGCCUCCCUACCUCU	UUGAUAUGUUGGAU---GAUGGAGU
hsa-let-7a-5p	NM_017686	GDAP2	1021	1028	UUAGAAUUAUGCUGCCUACCUCA	UUGAUAUGUUGGAUGAUGGAGU
hsa-let-7a-5p	NM_017686	GDAP2	1966	1973	UAAAGGGGAACUUGGCUACCUCA	UUGAUAUGUUGGAUGAUGGAGU
hsa-let-7a-5p	NM_017686	GDAP2	847	853	UAGCUAUCAGGUCUACUACCUCU	UUGAUAUGUUGGAUGAUGGAGU
hsa-let-7a-5p	NM_017703	FBXL12	242	249	UAAGGAUGAUCAUAGCUACCUCA	UUGAUAUGUUGGAUGAUGGAGU
hsa-let-7a-5p	NM_017704	ANKRD49	656	663	AUCCUGUGGAUAGUCCUACCUCA	UUGAUAUGUUGGAUGAUGGAGU
hsa-let-7a-5p	NM_017744	ST7L	76	83	AAGUGACAGUAACCC-CUACCUCA	UUGAUAUGUUGGAUGAUGGAGU
hsa-let-7a-5p	NM_017754	UHRF1BP1	3493	3499	AACAAGAAAUAACAAUACCUCAA	UUGAUAUGUUGGAUGAUGGAGU
hsa-let-7a-5p	NM_017759	INO80D	301	307	CCUAGAAGUGGAAGAUACCUCAG	UUGAUAUGUUGGAUGAUGGAGU
hsa-let-7a-5p	NM_017765	PQLC2	241	248	UGCCCCUCCUACCACCUACCUCA	UUGAUAUGUUGGAUGAUGGAGU
hsa-let-7a-5p	NM_017780	CHD7	787	793	AAGCUAAAACAGCAU--UACCUCAG	UUGAUAUGUUGGAUGAUGGAGU
hsa-let-7a-5p	NM_017789	SEMA4C	67	74	UUGCACAGGCACCAGCUACCUCA	UUGAUAUGUUGGAUGAUGGAGU
hsa-let-7a-5p	NM_017801	CMTM6	1970	1977	AGCAUAUCAUCUGGGCUACCUCA	UUGAUAUGUUGGAUGAUGGAGU
hsa-let-7a-5p	NM_017893	SEMA4G	1149	1156	GCUCCUACCCCUGUCCUACCUCA	UUGAUAUGUUGGAUGAUGGAGU
hsa-let-7a-5p	NM_017902	HIF1AN	4191	4197	CUCUCAGUAGGUUCCCUACCUCU	UUGAUAUGUUGGAUGAUGGAGU
hsa-let-7a-5p	NM_017902	HIF1AN	5685	5692	GCAUGUUGAAAAUAUCUACCUCA	UUGAUAUGUUGGAUGAUGGAGU
hsa-let-7a-5p	NM_017911	FAM118A	242	249	AGGACUGAUGGAUAGCUACCUCA	UUGAUAUGUUGGAUGAUGGAGU
hsa-let-7a-5p	NM_017919	STX17	1069	1076	CUGAGAACUCGCUUGCUACCUCA	UUGAUAUGUUGGAUGAUGGAGU
hsa-let-7a-5p	NM_017919	STX17	4994	5000	UAGUAAAAAGACUAUUACCUCAC	UUGAUAUGUUGGAUGAUGGAGU
hsa-let-7a-5p	NM_017944	USP47	437	443	CACUGAUGCACACAUUACCUCAU	UUGAUAUGUUGGAUGAUGGAGU
hsa-let-7a-5p	NM_017964	SLC30A6	2883	2890	AAUUUUAUCUAGUGACUACCUCA	UUGAUAUGUUGGAUGAUGGAGU
hsa-let-7a-5p	NM_017974	ATG16L1	281	287	AGCUCUGACCUUCCAUACCUCAC	UUGAUAUGUUGGAUGAUGGAGU
hsa-let-7a-5p	NM_017990	PDPR	554	561	CAAGAGGAUGAUUAUCUACCUCA	UUGAUAUGUUGGAUGAUGGAGU
hsa-let-7a-5p	NM_017998	C9orf40	1458	1465	AAUAAUAAAUAGUAUCUACCUCA	UUGAUAUGUUGGAUGAUGGAGU
hsa-let-7a-5p	NM_018053	XKR8	778	785	UAGCCAGUGUACCUCCUACCUCA	UUGAUAUGUUGGAUGAUGGAGU
hsa-let-7a-5p	NM_018053	XKR8	339	345	CACCUCCCUCCCUGGCUACCUCU	UUGAUAUGUUGGAUGAUGGAGU
hsa-let-7a-5p	NM_018061	PRPF38B	660	667	AGUCCUUUUAGCAUUCUACCUCA	UUGAUAUGUUGGAUGAUGGAGU
hsa-let-7a-5p	NM_018085	IPO9	6758	6765	AUAGGGAACUAAUACCUACCUCA	UUGAUAUGUUGGAUGAUGGAGU
hsa-let-7a-5p	NM_018085	IPO9	5204	5210	UAUGCUAAAUACUUUUACCUCAG	UUGAUAUGUUGGAUGAUGGAGU
hsa-let-7a-5p	NM_018086	FIGN	1402	1409	GCUCCUGCUUUAUUUCUACCUCA	UUGAUAUGUUGGAUGAUGGAGU
hsa-let-7a-5p	NM_018086	FIGN	650	656	UUGUGAUUUGUACAGUACCUCAA	UUGAUAUGUUGGAUGAUGGAGU
hsa-let-7a-5p	NM_018086	FIGN	737	743	AUUAAAAUGUAUGUUUACCUCAA	UUGAUAUGUUGGAUGAUGGAGU
hsa-let-7a-5p	NM_018101	CDCA8	773	779	CCAUGUCUUGCUCUUCUACCUCC	UUGAUAUGUUGGAUGAUGGAGU
hsa-let-7a-5p	NM_018121	FAM178A	1326	1332	AAAUAAAAUAACUUUCUACCUCU	UUGAUAUGUUGGAUGAUGGAGU
hsa-let-7a-5p	NM_018121	FAM178A	1560	1566	AUUAUUAUCUUGAUACUACCUCU	UUGAUAUGUUGGAUGAUGGAGU
hsa-let-7a-5p	NM_018173	PLEKHG6	85	92	CCGGCAUCUGUGACUCUACCUCA	UUGAUAUGUUGGAUGAUGGAGU
hsa-let-7a-5p	NM_018183	SBNO1	6291	6297	AACUUUGGCCAGGUUCUACCUCC	UUGAUAUGUUGGAUGAUGGAGU
hsa-let-7a-5p	NM_018195	C11orf57	1574	1580	AAUAGUCUCUAAUUACUACCUCU	UUGAUAUGUUGGAUGAUGGAGU
hsa-let-7a-5p	NM_018205	LRRC20	1185	1191	UUGGUCCUCAGGUAUCUACCUCC	UUGAUAUGUUGGAUGAUGGAGU
hsa-let-7a-5p	NM_018208	ETNK2	388	394	GGGGAGGGCUCCUUUCUACCUCC	UUGAUAUGUUGGAUGAUGGAGU
hsa-let-7a-5p	NM_018234	STEAP3	2080	2087	CCACUGCUGUCUUCCCUACCUCA	UUGAUAUGUUGGAUGAUGGAGU
hsa-let-7a-5p	NM_018239	LRRC20	1185	1191	UUGGUCCUCAGGUAUCUACCUCC	UUGAUAUGUUGGAUGAUGGAGU
hsa-let-7a-5p	NM_018273	TMEM143	755	761	CCCUUUCUACAGAAA-CUACCUCG	UUGAUAUGUUGGAUGAUGGAGU
hsa-let-7a-5p	NM_018273	TMEM143	8	14	NNNNNNNNNGUAGAACCUACCUCC	UUGAUAUGUUGGAUGAUGGAGU
hsa-let-7a-5p	NM_018310	BRF2	478	485	GUGUCAUGAGAUCCUCUACCUCA	UUGAUAUGUUGGAUGAUGGAGU
hsa-let-7a-5p	NM_018332	DDX19A	120	127	GUAGAGAGAAACUACCUACCUCA	UUGAUAUGUUGGAUGAUGGAGU
hsa-let-7a-5p	NM_018351	FGD6	532	539	AAACAUGGCCAGCUUCUACCUCA	UUGAUAUGUUGGAUGAUGGAGU
hsa-let-7a-5p	NM_018360	TXLNG	2514	2520	GUGUUGCAGAAAAAUCUACCUCU	UUGAUAUGUUGGAUGAUGGAGU
hsa-let-7a-5p	NM_018367	ACER3	3345	3351	UGGCUGUUUGCAGACCUACCUCU	UUGAUAUGUUGGAUGAUGGAGU
hsa-let-7a-5p	NM_018373	SYNJ2BP	5225	5231	GAGUUAUGAAGCUGUCUACCUCU	UUGAUAUGUUGGAUGAUGGAGU
hsa-let-7a-5p	NM_018373	SYNJ2BP	1036	1042	UAGUGACUUUUUUGAUACCUCAG	UUGAUAUGUUGGAUGAUGGAGU
hsa-let-7a-5p	NM_018387	STRBP	209	215	GUUCUGUGAAAACGGUACCUCAU	UUGAUAUGUUGGAUGAUGGAGU
hsa-let-7a-5p	NM_018387	STRBP	2998	3004	AGUAGAUUUCCAACA---UACCUCAU	UUGAUAUGUUGGAUGAUGGAGU
hsa-let-7a-5p	NM_018440	PAG1	8257	8264	GAUACUAACCAUUGCCUACCUCA	UUGAUAUGUUGGAUGAUGGAGU
hsa-let-7a-5p	NM_018477	ACTR10	1070	1076	UUUGUUUUUAAUGAACUACCUCU	UUGAUAUGUUGGAUGAUGGAGU
hsa-let-7a-5p	NM_018490	LGR4	1469	1475	UUCGUUUAAUUAAAGCUACCUCC	UUGAUAUGUUGGAUGAUGGAGU
hsa-let-7a-5p	NM_018566	YOD1	1384	1390	CCAGAUAAAAGUUUUCUACCUCU	UUGAUAUGUUGGAUGAUGGAGU
hsa-let-7a-5p	NM_018566	YOD1	29	36	GAGGGUUGAAGCCUACUACCUCA	UUGAUAUGUUGGAUGAUGGAGU
hsa-let-7a-5p	NM_018593	SLC16A10	319	325	ACAAAUGUUUAAAAAUACCUCAG	UUGAUAUGUUGGAUGAUGGAGU
hsa-let-7a-5p	NM_018638	ETNK1	1682	1688	GACCAGAUUUGGUUUCUACCUCC	UUGAUAUGUUGGAUGAUGGAGU
hsa-let-7a-5p	NM_018644	B3GAT1	674	680	AAUAGGCACCCCCUGUACCUCAG	UUGAUAUGUUGGAUGAUGGAGU
hsa-let-7a-5p	NM_018688	BIN3	362	368	UUGUGGGCAUCAAAU--CUACCUCC	UUGAUAUGUUGGAUGAUGGAGU
hsa-let-7a-5p	NM_018698	NXT2	831	837	AUUGGUACUUGUUUUCUACCUCC	UUGAUAUGUUGGAUGAUGGAGU
hsa-let-7a-5p	NM_018723	RBFOX1	153	159	ACAUUUUUUAUCUUAUACCUCAG	UUGAUAUGUUGGAUGAUGGAGU
hsa-let-7a-5p	NM_018837	SULF2	223	229	UUUUGCUUUGGAUUAUACCUCAC	UUGAUAUGUUGGAUGAUGGAGU
hsa-let-7a-5p	NM_018844	BCAP29	861	867	UAAUUAUAUAAAUAUUACCUCAA	UUGAUAUGUUGGAUGAUGGAGU
hsa-let-7a-5p	NM_018844	BCAP29	2692	2698	ACCUGUUGCCUUGCCCUACCUCU	UUGAUAUGUUGGAUGAUGGAGU
hsa-let-7a-5p	NM_018982	YIPF1	535	541	UGGCUGCAAAAUAAAUACCUCAC	UUGAUAUGUUGGAUG-AUGGAGU
hsa-let-7a-5p	NM_018984	SSH1	429	435	UGGCAACAUUAAGUCCUACCUCU	UUGAUAUGUUGGAU--GAUGGAGU
hsa-let-7a-5p	NM_018988	GFOD1	329	336	GGGUUGCUUCCCUCCCUACCUCA	UUGAUAUGUUGGAUGAUGGAGU
hsa-let-7a-5p	NM_019001	XRN1	220	226	GUUGUAUGUCAAUUA--UACCUCAA	UUGAUAUGUUGGAUGAUGGAGU
hsa-let-7a-5p	NM_019001	XRN1	2892	2898	GCAUUACCUAAUAAUUACCUCAG	UUGAUAUGUUGGAUGAUGGAGU
hsa-let-7a-5p	NM_019008	SMCR7L	1500	1506	UUAUUUUUUCAAUGA-CUACCUCU	UUGAUAUGUUGGAUGAUGGAGU
hsa-let-7a-5p	NM_019008	SMCR7L	1593	1599	ACUCUUUAGCAUCGAUACCUCAA	UUGAUAUGUUGGAUGAUGGAGU
hsa-let-7a-5p	NM_019044	CCDC93	3001	3008	CAGACAGUCCUUUUACUACCUCA	UUGAUAUGUUGGAUGAUGGAGU
hsa-let-7a-5p	NM_019060	CRCT1	312	318	GUCAUAAUAAAGCUUCUACCUCC	UUGAUAUGUUGGAUGAUGGAGU
hsa-let-7a-5p	NM_019083	CCDC76	1292	1299	UGAUAACAAUAAUACCUACCUCA	UUGAUAUGUUGGAU--GAUGGAGU
hsa-let-7a-5p	NM_019084	CCNJ	1972	1979	UUUUCAGUAUUUUAACUACCUCA	UUGAUAUGUUGGAUGAUGGAGU
hsa-let-7a-5p	NM_019084	CCNJ	1861	1867	GAUUUUGGUAGUUCUUACCUCAA	UUGAUAUGUUGGAUGAUGGAGU
hsa-let-7a-5p	NM_019116	UBFD1	613	619	CAGUUCUUCUUUUGGUACCUCAU	UUGAUAUGUUGGAUGAUGGAGU
hsa-let-7a-5p	NM_019118	TMEM234	132	139	UUAUGGGGAUAACAGCUACCUCA	UUGAUAUGUUGGAUGAUGGAGU
hsa-let-7a-5p	NM_019592	RNF20	63	69	UUAACCACCAAACCU-CUACCUCU	UUGAUAUGUUGGAUGAUGGAGU
hsa-let-7a-5p	NM_019593	GPCPD1	422	428	CAUGAAAAAAAUAAGUACCUCAA	UUGAUAUGUUGGAUGAUGGAGU
hsa-let-7a-5p	NM_019593	GPCPD1	2789	2796	ACUCCAAGCUUACAGCUACCUCA	UUGAUAUGUUGGAUGAUGGAGU
hsa-let-7a-5p	NM_019624	ABCB9	903	909	GGUCAAUAAAGUGUACUACCUCU	UUGAUAUGUUGGAUGAUGGAGU
hsa-let-7a-5p	NM_019625	ABCB9	903	909	GGUCAAUAAAGUGUACUACCUCU	UUGAUAUGUUGGAUGAUGGAGU
hsa-let-7a-5p	NM_020120	UGGT1	199	205	GCUCUGUUGGAUUUGUACCUCAG	UUGAUAUGUUGGAUGAUGGAGU
hsa-let-7a-5p	NM_020120	UGGT1	381	387	CACCAUGUUCUUCCUUACCUCAG	UUGAUAUGUUGGAUGAUGGAGU
hsa-let-7a-5p	NM_020122	KCMF1	2201	2207	CAGAUAUUUUACAAA----UACCUCAC	UUGAUAUGUUGGAUGAUGGAGU
hsa-let-7a-5p	NM_020148	SPIRE1	1418	1424	CUAAAUUAACAGUAA--UACCUCAA	UUGAUAUGUUGGAUGAUGGAGU
hsa-let-7a-5p	NM_020155	GPR137	82	88	CCACACCGGAGCCAGCUACCUCU	UUGAUAUGUUGGAUGAUGGAGU
hsa-let-7a-5p	NM_020156	C1GALT1	2202	2209	GGAUGAUAAUACUACCUACCUCA	UUGAUAUGUUGGAUGAUGGAGU
hsa-let-7a-5p	NM_020159	SMARCAD1	1511	1517	CUUCAUGUGUUAAUACUACCUCC	UUGAUAUGUUGGAUGAUGGAGU
hsa-let-7a-5p	NM_020159	SMARCAD1	330	336	UUUUUGUAAUUAUUUCUACCUCC	UUGAUAUGUUGGAUGAUGGAGU
hsa-let-7a-5p	NM_020160	MEIS3	120	126	CCCUCUGCUCAAUGC-CUACCUCC	UUGAUAUGUUGGAUGAUGGAGU
hsa-let-7a-5p	NM_020160	MEIS3	391	397	ACUCUCCUGUCCCCCCUACCUCC	UUGAUAUGUUGGAUGAUGGAGU
hsa-let-7a-5p	NM_020218	ATXN7L3	845	851	UUUGAAAUGUUUUCUUACCUCAU	UUGAUAUGUUGGAUGAUGGAGU
hsa-let-7a-5p	NM_020235	BBX	4076	4082	GCCAAUCCUAAUGGGCUACCUCG	UUGAUAUGUUGGAUGAUGGAGU
hsa-let-7a-5p	NM_020235	BBX	5053	5059	CCACAAUGCAAAUCU-UACCUCAC	UUGAUAUGUUGGAUGAUGGAGU
hsa-let-7a-5p	NM_020239	CDC42SE1	432	438	UUGCUGAGAAGCUCCCUACCUCC	UUGAUAUGUUGGAUGAUGGAGU
hsa-let-7a-5p	NM_020239	CDC42SE1	2071	2077	CUUGUUGCUCUAAAAUACCUCAG	UUGAUAUGUUGGAUGAUGGAGU
hsa-let-7a-5p	NM_020246	SLC12A9	293	300	CUCUGUGACUCUGGGCUACCUCA	UUGAUAUGUUGGAUGAUGGAGU
hsa-let-7a-5p	NM_020310	MNT	2004	2010	CCGGGCCUGCACAGAUACCUCAU	UUGAUAUGUUGGAUGAUGGAGU
hsa-let-7a-5p	NM_020327	ACVR1B	77	83	GCGUACGAUGGAGGCCUACCUCU	UUGAUAUGUUGGAUGAUGGAGU
hsa-let-7a-5p	NM_020328	ACVR1B	77	83	GCGUACGAUGGAGGCCUACCUCU	UUGAUAUGUUGGAUGAUGGAGU
hsa-let-7a-5p	NM_020335	VANGL2	1852	1858	UCUGAGUCACAUAAA--UACCUCAC	UUGAUAUGUUGGAUGAUGGAGU
hsa-let-7a-5p	NM_020335	VANGL2	2590	2596	GCCUCAGUCCUUCACCUACCUCG	UUGAUAUGUUGGAUGAUGGAGU
hsa-let-7a-5p	NM_020340	KIAA1244	7241	7247	AGUGAGCAUCCCUGGCUACCUCG	UUGAUAUGUUGGAUGAUGGAGU
hsa-let-7a-5p	NM_020354	ENTPD7	4500	4507	AAAUGCCUAUUACAUCUACCUCA	UUGAUAUGUUGGAUGAUGGAGU
hsa-let-7a-5p	NM_020354	ENTPD7	4897	4903	UAGCAACAGUGAAUAUACCUCAA	UUGAUAUGUUGGAUG-AUGGAGU
hsa-let-7a-5p	NM_020371	AVEN	139	145	CACAGCAGUAAAUGCCUACCUCU	UUGAUAUGUUGGAUGAUGGAGU
hsa-let-7a-5p	NM_020399	GOPC	122	128	UAAAUGAAAGGCGGGUACCUCAG	UUGAUAUGUUGGAUGAUGGAGU
hsa-let-7a-5p	NM_020423	SCYL3	58	64	UUUAAAAAAAAUCAAUACCUCAA	UUGAUAUGUUGGAUGAUGGAGU
hsa-let-7a-5p	NM_020437	ASPHD2	789	795	AACGUGUGAUCCGCUUACCUCAC	UUGAUAUGUUGGAUGAUGGAGU
hsa-let-7a-5p	NM_020473	PIGA	116	122	AUUUAGUAAGUUAUGCUACCUCU	UUGAUAUGUUGGAUGAUGGAGU
hsa-let-7a-5p	NM_020474	GALNT1	44	51	UAAGGAUUGACUGGGCUACCUCA	UUGAUAUGUUGGAUGAUGGAGU
hsa-let-7a-5p	NM_020474	GALNT1	600	606	UCUAUAUAGAUUUUAUACCUCAG	UUGAUAUGUUGGAUG-AUGGAGU
hsa-let-7a-5p	NM_020662	MRS2	1728	1735	GGAAAAAUAAUGUAACUACCUCA	UUGAUAUGUUGGAUGAUGGAGU
hsa-let-7a-5p	NM_020673	RAB22A	3964	3970	ACUUCAAGAGUUUUUCUACCUCU	UUGAUAUGUUGGAUGAUGGAGU
hsa-let-7a-5p	NM_020713	ZNF512B	2587	2593	GCCCUUUCUGCAGAUCUACCUCU	UUGAUAUGUUGGAUGAUGGAGU
hsa-let-7a-5p	NM_020713	ZNF512B	499	505	CUCCAGCACCCCCAGCUACCUCC	UUGAUAUGUUGGAUGAUGGAGU
hsa-let-7a-5p	NM_020713	ZNF512B	598	604	CCUUGCUUCUGUUUUCUACCUCU	UUGAUAUGUUGGAUGAUGGAGU
hsa-let-7a-5p	NM_020715	PLEKHH1	1774	1780	CUAGCUGAGACAUUU--CUACCUCG	UUGAUAUGUUGGAUGAUGGAGU
hsa-let-7a-5p	NM_020726	NLN	500	506	UCUCCUUUGCCUGCAUACCUCAA	UUGAUAUGUUGGAUGAUGGAGU
hsa-let-7a-5p	NM_020726	NLN	1857	1863	CUUUCUAUUUAGGGCCUACCUCU	UUGAUAUGUUGGAUGAUGGAGU
hsa-let-7a-5p	NM_020726	NLN	1287	1293	UUGUUUUCCAGCGCAUACCUCAG	UUGAUAUGUUGGAUGAUGGAGU
hsa-let-7a-5p	NM_020748	INTS2	1128	1134	UUUCUCUCUGAGAUAUACCUCAA	UUGAUAUGUUGGAUGAUGGAGU
hsa-let-7a-5p	NM_020748	INTS2	1612	1619	GGGUUACUACUGGCCCUACCUCA	UUGAUAUGUUGGAUGAUGGAGU
hsa-let-7a-5p	NM_020749	MTUS1	1024	1030	ACAAAAGCAAACCUUCUACCUCC	UUGAUAUGUUGGAUGAUGGAGU
hsa-let-7a-5p	NM_020759	STARD9	1342	1348	CCUAUUUAUAUACUCCUACCUCU	UUGAUAUGUUGGAUGAUGGAGU
hsa-let-7a-5p	NM_020759	STARD9	1220	1226	GGCAUUUUUCCCUCUUACCUCAG	UUGAUAUGUUGGAUGAUGGAGU
hsa-let-7a-5p	NM_020759	STARD9	431	437	GACUCUGUUCUGAAUCUACCUCC	UUGAUAUGUUGGAUGAUGGAGU
hsa-let-7a-5p	NM_020759	STARD9	913	919	CUCAGUUCCAGAACUUACCUCAG	UUGAUAUGUUGGAUGAUGGAGU
hsa-let-7a-5p	NM_020762	SRGAP1	1272	1278	UCUCACCCAGUUGUGUACCUCAC	UUGAUAUGUUGGAUGAUGGAGU
hsa-let-7a-5p	NM_020762	SRGAP1	1780	1787	UCAUUACUUUGAUCUCUACCUCA	UUGAUAUGUUGGAUGAUGGAGU
hsa-let-7a-5p	NM_020764	CASKIN1	57	63	CCGCACACUGACCUA-UACCUCAG	UUGAUAUGUUGGAUGAUGGAGU
hsa-let-7a-5p	NM_020766	PCDH19	1940	1947	AUUCAGUGCUGAAUACUACCUCA	UUGAUAUGUUGGAUGAUGGAGU
hsa-let-7a-5p	NM_020768	KCTD16	350	356	UUUUCUCUCAUCCUUCUACCUCC	UUGAUAUGUUGGAUGAUGGAGU
hsa-let-7a-5p	NM_020769	RGAG1	316	322	GGAUAAAUCAUAUCUUACCUCAA	UUGAUAUGUUGGAUGAUGGAGU
hsa-let-7a-5p	NM_020774	MIB1	2311	2317	AACUCUCUGAAUCUGCUACCUCU	UUGAUAUGUUGGAUGAUGGAGU
hsa-let-7a-5p	NM_020774	MIB1	4312	4318	CUACAUUGGCAUUUUCUACCUCC	UUGAUAUGUUGGAUGAUGGAGU
hsa-let-7a-5p	NM_020778	ALPK3	1783	1789	ACAUCUCUGACUUCUCUACCUCC	UUGAUAUGUUGGAUGAUGGAGU
hsa-let-7a-5p	NM_020786	PDP2	916	922	UUCCACACAAUCCUUCUACCUCU	UUGAUAUGUUGGAU-GAUGGAGU
hsa-let-7a-5p	NM_020791	TAOK1	2787	2793	UUGAUCAAAUUAACACUACCUCC	UUGAUAUGUUGGAUGAUGGAGU
hsa-let-7a-5p	NM_020809	ARHGAP20	1583	1589	AGCUAUAGGUGCUACCUACCUCU	UUGAUAUGUUGGAU-GAUGGAGU
hsa-let-7a-5p	NM_020819	FAM135A	30	36	UAGCGACUGGACAAU----UACCUCAU	UUGAUAUGUUGGAUGAUGGAGU
hsa-let-7a-5p	NM_020836	BEGAIN	695	702	UGACACCGUCUUACUCUACCUCA	UUGAUAUGUUGGAUGAUGGAGU
hsa-let-7a-5p	NM_020853	KIAA1467	491	497	AGACUUCCAGAUGCCCUACCUCU	UUGAUAUGUUGGAUGAUGGAGU
hsa-let-7a-5p	NM_020883	ZSWIM5	1450	1457	UCUUCCCCUGCCUUUCUACCUCA	UUGAUAUGUUGGAUGAUGGAGU
hsa-let-7a-5p	NM_020892	DTX2	224	231	GGGCUUAGGAUGCAGCUACCUCA	UUGAUAUGUUGGAUGAUGGAGU
hsa-let-7a-5p	NM_020892	DTX2	352	358	UGGGUCAGCUUCUUUUACCUCAA	UUGAUAUGUUGGAUGAUGGAGU
hsa-let-7a-5p	NM_020910	KIAA1549	4760	4766	UCACCGUGGUCAUUUCUACCUCC	UUGAUAUGUUGGAUGAUGGAGU
hsa-let-7a-5p	NM_020911	PLXNA4	1020	1026	UGCAUCUAGGAGAUUCUACCUCC	UUGAUAUGUUGGAUGAUGGAGU
hsa-let-7a-5p	NM_020911	PLXNA4	6247	6253	AAUGAAAAGCUAGCUUACCUCAA	UUGAUAUGUUGGAUGAUGGAGU
hsa-let-7a-5p	NM_020922	WNK3	3516	3522	AUUAAUUUUGUUUAACUACCUCG	UUGAUAUGUUGGAUGAUGGAGU
hsa-let-7a-5p	NM_020949	SLC7A14	6640	6646	AUGAUGGUGCAUAAAUACCUCAA	UUGAUAUGUUGGAUGAUGGAGU
hsa-let-7a-5p	NM_020962	IGDCC4	844	851	UCUCUAACAACGUGACUACCUCA	UUGAUAUGUUGGAU-GAUGGAGU
hsa-let-7a-5p	NM_020971	SPTBN4	468	474	CCCCCUCCCCGCCUUUACCUCAC	UUGAUAUGUUGGAUGAUGGAGU
hsa-let-7a-5p	NM_020993	BCL7A	1699	1705	UUCCUGAAUUUCAAAUACCUCAU	UUGAUAUGUUGGAUGAUGGAGU
hsa-let-7a-5p	NM_021083	XK	3002	3009	AUACCCUUUUCCAAC---CUACCUCA	UUGAUAUGUUGGAUGAUGGAGU
hsa-let-7a-5p	NM_021090	MTMR3	2363	2369	CAGUAGUCAUUACAA----CUACCUCU	UUGAUAUGUUGGAUGAUGGAGU
hsa-let-7a-5p	NM_021095	SLC5A6	523	529	CUCAUUUUUAUCUGUCUACCUCC	UUGAUAUGUUGGAUGAUGGAGU
hsa-let-7a-5p	NM_021096	CACNA1I	51	57	CCGUCUCACCUUCUUUACCUCAG	UUGAUAUGUUGGAUGAUGGAGU
hsa-let-7a-5p	NM_021110	COL14A1	478	484	ACAAUAUUGGAGAAACUACCUCU	UUGAUAUGUUGGAUGAUGGAGU
hsa-let-7a-5p	NM_021117	CRY2	1471	1477	UGGGCCUUUUCCUUUCUACCUCC	UUGAUAUGUUGGAUGAUGGAGU
hsa-let-7a-5p	NM_021127	PMAIP1	1370	1376	CUUUAGAUGGAAAAUUACCUCAC	UUGAUAUGUUGGAUGAUGGAGU
hsa-let-7a-5p	NM_021168	RAB40C	1179	1185	CACUGGUGCUCACCUCUACCUCC	UUGAUAUGUUGGAUGAUGGAGU
hsa-let-7a-5p	NM_021210	TRAPPC1	7	14	NNNNNNNNNNAGCAAC---CUACCUCA	UUGAUAUGUUGGAUGAUGGAGU
hsa-let-7a-5p	NM_021214	FAM108C1	18	24	ACAACAACUUGAUCUUACCUCAU	UUGAUAUGUUGGAUG---AUGGAGU
hsa-let-7a-5p	NM_021244	RRAGD	674	680	UUUUAUGAAGCUGUUUACCUCAA	UUGAUAUGUUGGAUGAUGGAGU
hsa-let-7a-5p	NM_021248	CDH22	663	669	GGUUAAUAACAGAAC-CUACCUCG	UUGAUAUGUUGGAUGAUGGAGU
hsa-let-7a-5p	NM_021249	SNX6	1659	1666	AAAGGACAUACUGACCUACCUCA	UUGAUAUGUUGGAU--GAUGGAGU
hsa-let-7a-5p	NM_021627	SENP2	57	63	ACAGACAUUUCCAUAUACCUCAU	UUGAUAUGUUGGAUG--AUGGAGU
hsa-let-7a-5p	NM_021643	TRIB2	1446	1452	UAUUUGUGUUCCCAGUACCUCAC	UUGAUAUGUUGGAUGAUGGAGU
hsa-let-7a-5p	NM_021647	MFAP3L	544	550	UUUCCCUAGAACACGUACCUCAG	UUGAUAUGUUGGAUGAUGGAGU
hsa-let-7a-5p	NM_021928	SPCS3	1091	1097	UCAUCCUUUCUCUUAUACCUCAG	UUGAUAUGUUGGAUGAUGGAGU
hsa-let-7a-5p	NM_021939	FKBP10	495	501	UCCUGGAGGGCAGCCCUACCUCU	UUGAUAUGUUGGAUGAUGGAGU
hsa-let-7a-5p	NM_021945	SLC22A23	3618	3625	UCUGGAAUGUCUUCCCUACCUCA	UUGAUAUGUUGGAUGAUGGAGU
hsa-let-7a-5p	NM_021956	GRIK2	105	111	CAAAAUAAAAUGAGUUACCUCAU	UUGAUAUGUUGGAUGAUGGAGU
hsa-let-7a-5p	NM_022037	TIA1	1309	1315	AAAAACCUUAAAAUCCUACCUCU	UUGAUAUGUUGGAUGAUGGAGU
hsa-let-7a-5p	NM_022041	GAN	1139	1146	GGCUGGUAGAAUAAACUACCUCA	UUGAUAUGUUGGAUGAUGGAGU
hsa-let-7a-5p	NM_022075	CERS2	545	551	CACAUAACCCUUACCCUACCUCU	UUGAUAUGUUGGAUGAUGGAGU
hsa-let-7a-5p	NM_022078	GPATCH3	150	156	UGCCUGCCGGUUCUAUACCUCAG	UUGAUAUGUUGGAUGAUGGAGU
hsa-let-7a-5p	NM_022119	PRSS22	106	112	CGUAAAUAGGCUCAUCUACCUCU	UUGAUAUGUUGGAUGAUGGAGU
hsa-let-7a-5p	NM_022119	PRSS22	112	118	UAGGCUCAUCUACCUCUACCUCU	UUGAUAUGUUGGAUGAUGGAGU
hsa-let-7a-5p	NM_022133	SNX16	759	765	GCCUCUUUCAGAAUACUACCUCC	UUGAUAUGUUGGAUGAUGGAGU
hsa-let-7a-5p	NM_022166	XYLT1	4626	4633	GGUCUACCACAGGCG-CUACCUCA	UUGAUAUGUUGGAUGAUGGAGU
hsa-let-7a-5p	NM_022173	TIA1	1309	1315	AAAAACCUUAAAAUCCUACCUCU	UUGAUAUGUUGGAUGAUGGAGU
hsa-let-7a-5p	NM_022365	DNAJC1	78	84	GAAAUUUGCAUUUUGUACCUCAA	UUGAUAUGUUGGAUGAUGGAGU
hsa-let-7a-5p	NM_022455	NSD1	4075	4081	CCCUUCUGCCCCUCUCUACCUCU	UUGAUAUGUUGGAUGAUGGAGU
hsa-let-7a-5p	NM_022462	HIF3A	140	147	CUGCCCACCUCGGGCCUACCUCA	UUGAUAUGUUGGAUGAUGGAGU
hsa-let-7a-5p	NM_022462	HIF3A	279	285	UUCUCAAUACUUGGU--UACCUCAU	UUGAUAUGUUGGAUGAUGGAGU
hsa-let-7a-5p	NM_022470	ZMAT3	5977	5983	UAUGAAAUCAGCGAAUACCUCAU	UUGAUAUGUUGGAUGAUGGAGU
hsa-let-7a-5p	NM_022492	TTC31	1236	1243	AAAUGAGGGUAGUCCCUACCUCA	UUGAUAUGUUGGAUGAUGGAGU
hsa-let-7a-5p	NM_022566	MESDC1	376	382	AAUUAAAAGAAAGGUUACCUCAG	UUGAUAUGUUGGAUGAUGGAGU
hsa-let-7a-5p	NM_022572	PNKD	1607	1613	CCCCUCCCCUCCAGGCUACCUCU	UUGAUAUGUUGGAUGAUGGAGU
hsa-let-7a-5p	NM_022716	PRRX1	1623	1630	AUUAAUAAUACUUAC--CUACCUCA	UUGAUAUGUUGGAUGAUGGAGU
hsa-let-7a-5p	NM_022726	ELOVL4	918	924	UAUGUGGAAAUAUACCUACCUCU	UUGAUAUGUUGGAUGAUGGAGU
hsa-let-7a-5p	NM_022733	SMAP2	88	94	CCCCAUCCUCUUUUCCUACCUCU	UUGAUAUGUUGGAUGAUGGAGU
hsa-let-7a-5p	NM_022740	HIPK2	7778	7784	CCUAAUGGCAAUAAU-UACCUCAA	UUGAUAUGUUGGAUGAUGGAGU
hsa-let-7a-5p	NM_022745	ATPAF1	2383	2390	UAGGGAUAAUAAUAUCUACCUCA	UUGAUAUGUUGGAUGAUGGAGU
hsa-let-7a-5p	NM_022745	ATPAF1	1228	1234	AGCUCGCUGCAACCU-CUACCUCC	UUGAUAUGUUGGAUGAUGGAGU
hsa-let-7a-5p	NM_022749	FAM160B2	1037	1043	GGCGGCGCCAGGCAUUACCUCAC	UUGAUAUGUUGGAUGAUGGAGU
hsa-let-7a-5p	NM_022751	FAM59A	4252	4258	AAUGGGCCCAAUGUG-UACCUCAA	UUGAUAUGUUGGAUGAUGGAGU
hsa-let-7a-5p	NM_022763	FNDC3B	1449	1455	UCCAUAAUGUUCGAGUACCUCAG	UUGAUAUGUUGGAUGAUGGAGU
hsa-let-7a-5p	NM_022763	FNDC3B	2995	3001	AAAGAUAAAAUGUUUUACCUCAC	UUGAUAUGUUGGAUGAUGGAGU
hsa-let-7a-5p	NM_022767	AEN	1265	1272	GGAUAGUGGUACGGCCUACCUCA	UUGAUAUGUUGGAUGAUGGAGU
hsa-let-7a-5p	NM_022767	AEN	483	489	UCUUCCUUUUGUUGCCUACCUCU	UUGAUAUGUUGGAUGAUGGAGU
hsa-let-7a-5p	NM_022781	RNF38	3045	3051	GUUGGUACAUUUGGUUACCUCAU	UUGAUAUGUUGGAUGAUGGAGU
hsa-let-7a-5p	NM_022918	TMEM135	2119	2125	AGAAUGAUUACCUUUCUACCUCU	UUGAUAUGUUGGAUGAUGGAGU
hsa-let-7a-5p	NM_023039	ANKRA2	81	87	UUACUUAUAAAUUUUUACCUCAG	UUGAUAUGUUGGAUGAUGGAGU
hsa-let-7a-5p	NM_023072	ZSWIM4	534	540	CAGGCCUCAGCCUCAUACCUCAC	UUGAUAUGUUGGAUGAUGGAGU
hsa-let-7a-5p	NM_023112	OTUB2	658	664	AUUGUUGGGGCCCCUCUACCUCU	UUGAUAUGUUGGAUGAUGGAGU
hsa-let-7a-5p	NM_023929	ZBTB10	904	910	UUUGCCAGUGUACUAUACCUCAG	UUGAUAUGUUGGAUGAUGGAGU
hsa-let-7a-5p	NM_024036	LRFN4	104	110	GGUUUUUAUUCUCAGUACCUCAG	UUGAUAUGUUGGAUGAUGGAGU
hsa-let-7a-5p	NM_024085	ATG9A	458	464	UCAGGCUGUGGCCCUUACCUCAC	UUGAUAUGUUGGAUGAUGGAGU
hsa-let-7a-5p	NM_024312	GNPTAB	23	30	UCAUUUGAAAACCAUCUACCUCA	UUGAUAUGUUGGAUGAUGGAGU
hsa-let-7a-5p	NM_024329	EFHD2	704	711	GGCAGCUGUGCCAAUCUACCUCA	UUGAUAUGUUGGAUGAUGGAGU
hsa-let-7a-5p	NM_024344	CAPN3	75	81	AUUUCCAAAGCCAUUUACCUCAA	UUGAUAUGUUGGAUG--AUGGAGU
hsa-let-7a-5p	NM_024501	HOXD1	525	531	UUAAAAAAGCGGUUUCUACCUCU	UUGAUAUGUUGGAUGAUGGAGU
hsa-let-7a-5p	NM_024551	ADIPOR2	183	189	AACAAAAAUAAAUCAUACCUCAA	UUGAUAUGUUGGAUGAUGGAGU
hsa-let-7a-5p	NM_024565	CCNJL	175	181	AAACAUUCAAUAACAUACCUCAC	UUGAUAUGUUGGAUGAUGGAGU
hsa-let-7a-5p	NM_024592	SRD5A3	2661	2668	GGAAAUGACAUUGAACUACCUCA	UUGAUAUGUUGGAUGAUGGAGU
hsa-let-7a-5p	NM_024615	PARP8	3411	3418	UUCUUUAUUAUAACACUACCUCA	UUGAUAUGUUGGAUGAUGGAGU
hsa-let-7a-5p	NM_024616	C3orf52	568	574	ACCAUUCGAUUUGAUCUACCUCU	UUGAUAUGUUGGAUGAUGGAGU
hsa-let-7a-5p	NM_024632	SAP30L	3322	3328	AGGACAGAGAACCCACUACCUCG	UUGAUAUGUUGGAUGAUGGAGU
hsa-let-7a-5p	NM_024639	ZNF322A	2821	2828	AGUGCCAACCUAAAUCUACCUCA	UUGAUAUGUUGGAU---GAUGGAGU
hsa-let-7a-5p	NM_024663	NPEPL1	36	42	CAAACGGGGAUCUUUUACCUCAC	UUGAUAUGUUGGAUGAUGGAGU
hsa-let-7a-5p	NM_024672	THAP9	1066	1073	UGAUGUUUGUUUAUUCUACCUCA	UUGAUAUGUUGGAUGAUGGAGU
hsa-let-7a-5p	NM_024674	LIN28A	905	912	GCACAGCCUAUUGAACUACCUCA	UUGAUAUGUUGGAUGAUGGAGU
hsa-let-7a-5p	NM_024681	KCTD17	342	349	CUCCUCCCACCCCACCUACCUCA	UUGAUAUGUUGGAUGAUGGAGU
hsa-let-7a-5p	NM_024707	GEMIN7	215	222	AUUGGAAGGAAUGCUCUACCUCA	UUGAUAUGUUGGAUGAUGGAGU
hsa-let-7a-5p	NM_024713	C15orf29	1083	1089	CAACACUUUGUGUCACUACCUCC	UUGAUAUGUUGGAUGAUGGAGU
hsa-let-7a-5p	NM_024749	VASH2	447	453	UUUUUAAGCAGUUAUUACCUCAG	UUGAUAUGUUGGAUGAUGGAGU
hsa-let-7a-5p	NM_024837	ATP8B4	1243	1250	AUGAGGACAUACUACCUACCUCA	UUGAUAUGUUGGAU-GAUGGAGU
hsa-let-7a-5p	NM_024847	TMC7	844	850	ACCAUAUGCAAUAAA-UACCUCAU	UUGAUAUGUUGGAUGAUGGAGU
hsa-let-7a-5p	NM_024852	EIF2C3	293	299	CCCUUUUAAUGCCUUUACCUCAA	UUGAUAUGUUGGAUGAUGGAGU
hsa-let-7a-5p	NM_024884	L2HGDH	2337	2344	AUUACAUUGAUUGAGCUACCUCA	UUGAUAUGUUGGAUGAUGGAGU
hsa-let-7a-5p	NM_024913	C7orf58	1257	1263	UACCAAAUGUAUAAAUACCUCAU	UUGAUAUGUUGGAUGAUGGAGU
hsa-let-7a-5p	NM_024947	PHC3	4707	4713	UCAGUAAACACAAGC--CUACCUCU	UUGAUAUGUUGGAUGAUGGAGU
hsa-let-7a-5p	NM_024947	PHC3	3905	3911	AAGGGCCUCAUCUCACUACCUCU	UUGAUAUGUUGGAUGAUGGAGU
hsa-let-7a-5p	NM_024969	CSRNP3	1311	1317	UGCAUACUUUCUAAUUACCUCAC	UUGAUAUGUUGGAUG-AUGGAGU
hsa-let-7a-5p	NM_025009	CEP135	117	123	ACAUGGACACAAAUU-CUACCUCU	UUGAUAUGUUGGAUGAUGGAGU
hsa-let-7a-5p	NM_025014	ARHGEF15	100	106	CUGUCAGUGGAGAUACUACCUCU	UUGAUAUGUUGGAUGAUGGAGU
hsa-let-7a-5p	NM_025054	VCPIP1	2994	3000	UUGCAUAUGGUCUCUUACCUCAG	UUGAUAUGUUGGAUGAUGGAGU
hsa-let-7a-5p	NM_025074	FRAS1	151	158	CAACUCACAACUGAGCUACCUCA	UUGAUAUGUUGGAU-GAUGGAGU
hsa-let-7a-5p	NM_025081	NYNRIN	706	713	GGGAAAUGGGUUGGCCUACCUCA	UUGAUAUGUUGGAUGAUGGAGU
hsa-let-7a-5p	NM_025081	NYNRIN	912	918	AGUGCUGGCAUGGCUCUACCUCC	UUGAUAUGUUGGAUGAUGGAGU
hsa-let-7a-5p	NM_025081	NYNRIN	966	972	AGUCCUCUGCUCCUUCUACCUCC	UUGAUAUGUUGGAUGAUGGAGU
hsa-let-7a-5p	NM_025134	CHD9	584	590	UAACUGGCUACCUGUUACCUCAG	UUGAUAUGUUGGAUGAUGGAGU
hsa-let-7a-5p	NM_025142	TAOK1	2787	2793	UUGAUCAAAUUAACACUACCUCC	UUGAUAUGUUGGAUGAUGGAGU
hsa-let-7a-5p	NM_025182	KIAA1539	856	863	CAGACUCUGACCCACCUACCUCA	UUGAUAUGUUGGAUGAUGGAGU
hsa-let-7a-5p	NM_025191	EDEM3	2537	2544	UUAGAAACAUCUGGUCUACCUCA	UUGAUAUGUUGGAU-GAUGGAGU
hsa-let-7a-5p	NM_025195	TRIB1	1518	1524	UGAGAAUGCCGUGUAUACCUCAC	UUGAUAUGUUGGAUGAUGGAGU
hsa-let-7a-5p	NM_025204	TRABD	356	363	CAAUGGCCACUGUCCCUACCUCA	UUGAUAUGUUGGAUGAUGGAGU
hsa-let-7a-5p	NM_025205	MED28	474	481	UUUUAAGACUUUGAACUACCUCA	UUGAUAUGUUGGAUGAUGGAGU
hsa-let-7a-5p	NM_025237	SOST	862	868	UCCCCGGAUGUUUGGCUACCUCC	UUGAUAUGUUGGAUGAUGGAGU
hsa-let-7a-5p	NM_025240	CD276	1086	1092	UCAAGGCUUCCUGGAUACCUCAC	UUGAUAUGUUGGAUGAUGGAGU
hsa-let-7a-5p	NM_030576	LIMD2	401	407	CCCACGUCUCCCCAUCUACCUCU	UUGAUAUGUUGGAUGAUGGAGU
hsa-let-7a-5p	NM_030576	LIMD2	2199	2205	CUGCUAAGCAAAAACCUACCUCC	UUGAUAUGUUGGAUGAUGGAGU
hsa-let-7a-5p	NM_030576	LIMD2	829	835	CAGGGCCAGCCCCGACUACCUCG	UUGAUAUGUUGGAUGAUGGAGU
hsa-let-7a-5p	NM_030576	LIMD2	1356	1362	AAAUCCAAAGAGAAACUACCUCU	UUGAUAUGUUGGAUGAUGGAGU
hsa-let-7a-5p	NM_030594	CPEB1	1288	1295	CUGUGUGUGAAGUCUCUACCUCA	UUGAUAUGUUGGAUGAUGGAGU
hsa-let-7a-5p	NM_030621	DICER1	1357	1363	CACUCUUCACUUAAAUACCUCAG	UUGAUAUGUUGGAUGAUGGAGU
hsa-let-7a-5p	NM_030621	DICER1	2918	2924	CUUGGUACCAUGCUUUACCUCAU	UUGAUAUGUUGGAUGAUGGAGU
hsa-let-7a-5p	NM_030627	CPEB4	1020	1026	CAACAGAUCUAGAGAUACCUCAA	UUGAUAUGUUGGAUGAUGGAGU
hsa-let-7a-5p	NM_030627	CPEB4	2217	2223	UAUCUCUUUAUGCAAUACCUCAA	UUGAUAUGUUGGAUGAUGGAGU
hsa-let-7a-5p	NM_030640	DUSP16	598	604	UUAGAGCAAACCCAGUACCUCAG	UUGAUAUGUUGGAUGAUGGAGU
hsa-let-7a-5p	NM_030640	DUSP16	860	866	GGGAGGCUAACGAGUCUACCUCC	UUGAUAUGUUGGAUGAUGGAGU
hsa-let-7a-5p	NM_030667	PTPRO	464	470	GUUAGCAUCAGAUUAUACCUCAU	UUGAUAUGUUGGAUGAUGGAGU
hsa-let-7a-5p	NM_030668	PTPRO	464	470	GUUAGCAUCAGAUUAUACCUCAU	UUGAUAUGUUGGAUGAUGGAGU
hsa-let-7a-5p	NM_030669	PTPRO	464	470	GUUAGCAUCAGAUUAUACCUCAU	UUGAUAUGUUGGAUGAUGGAGU
hsa-let-7a-5p	NM_030670	PTPRO	1496	1502	GUUAGCAUCAGAUUAUACCUCAU	UUGAUAUGUUGGAUGAUGGAGU
hsa-let-7a-5p	NM_030671	PTPRO	1496	1502	GUUAGCAUCAGAUUAUACCUCAU	UUGAUAUGUUGGAUGAUGGAGU
hsa-let-7a-5p	NM_030786	SYNC	655	661	UUUUCCCAAAGAUCUUACCUCAU	UUGAUAUGUUGGAUG-AUGGAGU
hsa-let-7a-5p	NM_030786	SYNC	1781	1788	UCAUGGCUCAGACACCUACCUCA	UUGAUAUGUUGGAUGAUGGAGU
hsa-let-7a-5p	NM_030803	ATG16L1	281	287	AGCUCUGACCUUCCAUACCUCAC	UUGAUAUGUUGGAUGAUGGAGU
hsa-let-7a-5p	NM_030806	C1orf21	3539	3545	ACCUCUUACAAACUU-UACCUCAU	UUGAUAUGUUGGAUGAUGGAGU
hsa-let-7a-5p	NM_030806	C1orf21	2992	2998	CUUAAAAAAGGCCUUUACCUCAG	UUGAUAUGUUGGAUGAUGGAGU
hsa-let-7a-5p	NM_030915	LBH	1580	1586	UAUAGCUGUAUUUAAUACCUCAA	UUGAUAUGUUGGAUGAUGGAGU
hsa-let-7a-5p	NM_030934	TRMT1L	801	807	AUUUGGUUGGUUGUACUACCUCU	UUGAUAUGUUGGAUGAUGGAGU
hsa-let-7a-5p	NM_030954	RNF170	2751	2758	UGGCUAUGCAGAUACCUACCUCA	UUGAUAUGUUGGAUGAUGGAGU
hsa-let-7a-5p	NM_030958	SLCO5A1	164	170	UCAUUGAGGGCUGGAUACCUCAA	UUGAUAUGUUGGAUGAUGGAGU
hsa-let-7a-5p	NM_031220	PITPNM3	1599	1605	GCUUCUGCUCAAUGU-CUACCUCU	UUGAUAUGUUGGAUGAUGGAGU
hsa-let-7a-5p	NM_031226	CYP19A1	1106	1113	AAGUAUUUUUUAAUCCUACCUCA	UUGAUAUGUUGGAUGAUGGAGU
hsa-let-7a-5p	NM_031427	DNAL1	3795	3801	ACAGUGAUUAUUAACCUACCUCU	UUGAUAUGUUGGAUGAUGGAGU
hsa-let-7a-5p	NM_031445	AMMECR1L	840	847	UUCUGCACCGCCUGGCUACCUCA	UUGAUAUGUUGGAUGAUGGAGU
hsa-let-7a-5p	NM_031452	FAM103A1	210	217	UAUAUUGCUUGACUUCUACCUCA	UUGAUAUGUUGGAUGAUGGAGU
hsa-let-7a-5p	NM_031468	CALN1	7963	7969	CACCAUCUUCCCAUUUACCUCAU	UUGAUAUGUUGGAUGAUGGAGU
hsa-let-7a-5p	NM_031481	SLC25A18	120	127	CUCUGCGUUGUAGUGCUACCUCA	UUGAUAUGUUGGAUGAUGGAGU
hsa-let-7a-5p	NM_031890	CECR6	778	784	GGUGAGUGAGCAUUUCUACCUCC	UUGAUAUGUUGGAUGAUGGAGU
hsa-let-7a-5p	NM_031954	KCTD10	1298	1304	GGUGUUCUCAGUGACCUACCUCC	UUGAUAUGUUGGAUGAUGGAGU
hsa-let-7a-5p	NM_032016	STARD3NL	153	159	AUUUAUUUAUUGUAAUACCUCAC	UUGAUAUGUUGGAUGAUGGAGU
hsa-let-7a-5p	NM_032017	STK40	259	265	UCACGAUGUUUUAAUCUACCUCU	UUGAUAUGUUGGAUGAUGGAGU
hsa-let-7a-5p	NM_032103	PPP1R12B	1933	1939	UUCCCUUAAUAUAUACUACCUCU	UUGAUAUGUUGGAUGAUGGAGU
hsa-let-7a-5p	NM_032104	PPP1R12B	2066	2072	UUCCCUUAAUAUAUACUACCUCU	UUGAUAUGUUGGAUGAUGGAGU
hsa-let-7a-5p	NM_032116	KATNAL1	5143	5150	UGUAAUUCCCAGAGUCUACCUCA	UUGAUAUGUUGGAUGAUGGAGU
hsa-let-7a-5p	NM_032116	KATNAL1	3677	3683	UUUCGGGUCUGACCACUACCUCC	UUGAUAUGUUGGAUGAUGGAGU
hsa-let-7a-5p	NM_032147	USP44	214	220	UAAACUUUUGGUGUUUACCUCAG	UUGAUAUGUUGGAUGAUGGAGU
hsa-let-7a-5p	NM_032175	UTP15	1371	1377	CUGGUUUCACAGUUG-CUACCUCU	UUGAUAUGUUGGAUGAUGGAGU
hsa-let-7a-5p	NM_032186	ZNF644	1412	1418	GGUAGAGUAUAUACAUACCUCAC	UUGAUAUGUUGGAUGAUGGAGU
hsa-let-7a-5p	NM_032186	ZNF644	717	723	AGUGGUGCAUCCAUGCUACCUCC	UUGAUAUGUUGGAUGAUGGAGU
hsa-let-7a-5p	NM_032211	LOXL4	42	48	UGCCGAUACACCAGA-UACCUCAG	UUGAUAUGUUGGAUGAUGGAGU
hsa-let-7a-5p	NM_032321	C2orf88	1423	1429	AAGCAGGCAGAAAAUCUACCUCU	UUGAUAUGUUGGAUGAUGGAGU
hsa-let-7a-5p	NM_032341	DDI2	65	72	AAAGUGGUAAAGAAUCUACCUCA	UUGAUAUGUUGGAUGAUGGAGU
hsa-let-7a-5p	NM_032440	LCOR	246	252	AAAAGAGAAUUGAGUUACCUCAC	UUGAUAUGUUGGAUGAUGGAGU
hsa-let-7a-5p	NM_032440	LCOR	4048	4054	UCUUAUAUAAACCAU-UACCUCAA	UUGAUAUGUUGGAUGAUGGAGU
hsa-let-7a-5p	NM_032445	MEGF11	1819	1825	UAUAGGUAAGCAGCUUACCUCAG	UUGAUAUGUUGGAUGAUGGAGU
hsa-let-7a-5p	NM_032482	DOT1L	6	13	NNNNNNNNNNNGAUUUCUACCUCA	UUGAUAUGUUGGAUGAUGGAGU
hsa-let-7a-5p	NM_032511	C6orf168	668	675	AUACUCUCCACCUACCUACCUCA	UUGAUAUGUUGGAU-GAUGGAGU
hsa-let-7a-5p	NM_032521	PARD6B	2577	2583	AAAUAUUUUUACACA---CUACCUCU	UUGAUAUGUUGGAUGAUGGAGU
hsa-let-7a-5p	NM_032521	PARD6B	952	958	GGCUCACUGCAAGCU-CUACCUCC	UUGAUAUGUUGGAUGAUGGAGU
hsa-let-7a-5p	NM_032557	USP38	187	193	CAUGGAAAAAAAAAUCUACCUCU	UUGAUAUGUUGGAUGAUGGAGU
hsa-let-7a-5p	NM_032582	USP32	423	429	GGACGACAUGAUAUGCUACCUCC	UUGAUAUGUUGGAU--GAUGGAGU
hsa-let-7a-5p	NM_032584	ZNF347	1545	1552	CAACAUCAUUUUAUCCUACCUCA	UUGAUAUGUUGGAUGAUGGAGU
hsa-let-7a-5p	NM_032603	LOXL3	61	67	GUCUGAGGCUGCCAUUACCUCAG	UUGAUAUGUUGGAUGAUGGAGU
hsa-let-7a-5p	NM_032682	FOXP1	2711	2717	AACUGUUAGUACGCAUACCUCAG	UUGAUAUGUUGGAUGAUGGAGU
hsa-let-7a-5p	NM_032740	SFT2D3	1444	1451	AGUAAACAAGGUUACCUACCUCA	UUGAUAUGUUGGAU--GAUGGAGU
hsa-let-7a-5p	NM_032808	LINGO1	935	942	UACCCCCUGCCCUGCCUACCUCA	UUGAUAUGUUGGAUGAUGGAGU
hsa-let-7a-5p	NM_032819	ZNF341	645	652	GGGCUUACGAUACUACUACCUCA	UUGAUAUGUUGGAUGAUGGAGU
hsa-let-7a-5p	NM_032833	PPP1R15B	1433	1440	GUGCUUACAGGGUUACUACCUCA	UUGAUAUGUUGGAU-GAUGGAGU
hsa-let-7a-5p	NM_032833	PPP1R15B	32	38	CCUAGCUAGCAUACACUACCUCU	UUGAUAUGUUGGAUGAUGGAGU
hsa-let-7a-5p	NM_032837	FAM104A	492	498	AAAUUAACUGCCAUACUACCUCU	UUGAUAUGUUGGAUGAUGGAGU
hsa-let-7a-5p	NM_032838	ZNF566	936	943	GGAUAAUUAUAAUACCUACCUCA	UUGAUAUGUUGGAUGAUGGAGU
hsa-let-7a-5p	NM_032866	CGNL1	3157	3163	ACAUUCUCCUUGCAGCUACCUCC	UUGAUAUGUUGGAUGAUGGAGU
hsa-let-7a-5p	NM_032932	RAB11FIP4	704	710	CCCCAUCCAUGCUACCUACCUCC	UUGAUAUGUUGGAUGAUGGAGU
hsa-let-7a-5p	NM_032932	RAB11FIP4	344	350	CUGGGUAAAAUGAUUCUACCUCU	UUGAUAUGUUGGAUGAUGGAGU
hsa-let-7a-5p	NM_032947	C5orf62	218	225	UGAUCCCUGCCCUUUCUACCUCA	UUGAUAUGUUGGAUGAUGGAGU
hsa-let-7a-5p	NM_032991	CASP3	153	160	AGAACCACUAUGAAGCUACCUCA	UUGAUAUGUUGGAUGAUGGAGU
hsa-let-7a-5p	NM_032999	GTF2I	1103	1109	GUGUUGCUUCUAUUUUACCUCAA	UUGAUAUGUUGGAUGAUGGAGU
hsa-let-7a-5p	NM_033000	GTF2I	1103	1109	GUGUUGCUUCUAUUUUACCUCAA	UUGAUAUGUUGGAUGAUGGAGU
hsa-let-7a-5p	NM_033001	GTF2I	1103	1109	GUGUUGCUUCUAUUUUACCUCAA	UUGAUAUGUUGGAUGAUGGAGU
hsa-let-7a-5p	NM_033016	PDGFB	796	802	GUUCCUUUCAUCUCUCUACCUCC	UUGAUAUGUUGGAUGAUGGAGU
hsa-let-7a-5p	NM_033029	LMLN	601	607	UUCAGAGUGAUUACAUACCUCAA	UUGAUAUGUUGGAUGAUGGAGU
hsa-let-7a-5p	NM_033029	LMLN	2846	2852	GGUCCAUGCCCAAGAUACCUCAU	UUGAUAUGUUGGAUGAUGGAGU
hsa-let-7a-5p	NM_033046	RTKN	255	261	GGAACCAACUCUGCCCUACCUCC	UUGAUAUGUUGGAU---GAUGGAGU
hsa-let-7a-5p	NM_033089	ZCCHC3	873	879	CCGGUGCUCAUUCCACUACCUCU	UUGAUAUGUUGGAUGAUGGAGU
hsa-let-7a-5p	NM_033119	NKD1	427	433	GAAGAUAAACAGCUG-CUACCUCU	UUGAUAUGUUGGAUGAUGGAGU
hsa-let-7a-5p	NM_033129	SCRT2	1548	1554	GCCCGUUGGCCGCCACUACCUCC	UUGAUAUGUUGGAUGAUGGAGU
hsa-let-7a-5p	NM_033143	FGF5	939	945	UUUUAUUUCUAGCCAUACCUCAG	UUGAUAUGUUGGAUGAUGGAGU
hsa-let-7a-5p	NM_033161	SURF4	917	923	CGGACUCAACCCAGUUACCUCAC	UUGAUAUGUUGGAUG-AUGGAGU
hsa-let-7a-5p	NM_033224	PURB	1263	1269	GAUCCAUUGUAUCAGUACCUCAC	UUGAUAUGUUGGAUGAUGGAGU
hsa-let-7a-5p	NM_033315	RASL10B	1246	1252	UGCCUGGCCGGGUUUCUACCUCU	UUGAUAUGUUGGAUGAUGGAGU
hsa-let-7a-5p	NM_033326	SOX6	6261	6267	CUAUUUAUGCUCAUUUACCUCAA	UUGAUAUGUUGGAUGAUGGAGU
hsa-let-7a-5p	NM_033331	CDC14B	2788	2794	UCACAGGGGUGAUUGCUACCUCU	UUGAUAUGUUGGAUGAUGGAGU
hsa-let-7a-5p	NM_033380	COL4A5	165	171	AUGAAGAUUCAGAUGUACCUCAG	UUGAUAUGUUGGAUGAUGGAGU
hsa-let-7a-5p	NM_033409	C20orf54	408	415	UCCAGUAAGUACCAACUACCUCA	UUGAUAUGUUGGAUGAUGGAGU
hsa-let-7a-5p	NM_033446	FAM125B	1389	1395	GGGCGGGGCCAGAAAUACCUCAU	UUGAUAUGUUGGAUGAUGGAGU
hsa-let-7a-5p	NM_033450	ABCC10	98	104	UUCUCCUCUGGGGCUCUACCUCU	UUGAUAUGUUGGAUGAUGGAGU
hsa-let-7a-5p	NM_033512	TSPYL5	20	26	GCACAAGUCUCCCUGCUACCUCC	UUGAUAUGUUGGAUGAUGGAGU
hsa-let-7a-5p	NM_033512	TSPYL5	1641	1648	UUGCUCUCUUUGCUUCUACCUCA	UUGAUAUGUUGGAUGAUGGAGU
hsa-let-7a-5p	NM_033549	TRIM41	567	573	UUCCGUCCUCAAUUU-CUACCUCC	UUGAUAUGUUGGAUGAUGGAGU
hsa-let-7a-5p	NM_033641	COL4A6	265	272	UGUGACUAUUCAUGGCUACCUCA	UUGAUAUGUUGGAUGAUGGAGU
hsa-let-7a-5p	NM_052839	PANX2	939	945	UGGUCCCACCCCAAAUACCUCAG	UUGAUAUGUUGGAUGAUGGAGU
hsa-let-7a-5p	NM_052851	STARD13	2345	2351	UAAAUAUUAUAUUUAUACCUCAU	UUGAUAUGUUGGAUGAUGGAGU
hsa-let-7a-5p	NM_052851	STARD13	2362	2368	CCUCAUGUAUAUUUUUACCUCAA	UUGAUAUGUUGGAUGAUGGAGU
hsa-let-7a-5p	NM_052875	VPS26B	501	507	CUCACGAUUGGGAAGCUACCUCU	UUGAUAUGUUGGAUGAUGGAGU
hsa-let-7a-5p	NM_052880	PIK3IP1	1415	1421	UAUACAUGUUUUAUAUACCUCAU	UUGAUAUGUUGGAUG---AUGGAGU
hsa-let-7a-5p	NM_052893	BTBD9	265	271	UCCACCAUUAACACCCUACCUCU	UUGAUAUGUUGGAUGAUGGAGU
hsa-let-7a-5p	NM_052934	SLC26A9	692	698	UCGAGACCACCAGAGCUACCUCC	UUGAUAUGUUGGAUGAUGGAGU
hsa-let-7a-5p	NM_053046	EGLN2	554	560	CAAGAAAUAAAAGUUUACCUCAG	UUGAUAUGUUGGAUGAUGGAGU
hsa-let-7a-5p	NM_053056	CCND1	2214	2220	GUUGCUGUUUCACAAUACCUCAU	UUGAUAUGUUGGAUGAUGGAGU
hsa-let-7a-5p	NM_053056	CCND1	2873	2879	AACACGGCUCACGCUUACCUCAA	UUGAUAUGUUGGAUGAUGGAGU
hsa-let-7a-5p	NM_054025	B3GAT1	674	680	AAUAGGCACCCCCUGUACCUCAG	UUGAUAUGUUGGAUGAUGGAGU
hsa-let-7a-5p	NM_054110	GALNTL2	698	704	CUUCCUACUGAGAAUCUACCUCU	UUGAUAUGUUGGAUGAUGGAGU
hsa-let-7a-5p	NM_057158	DUSP4	288	294	CCGAUAGAAAUUUCUUACCUCAU	UUGAUAUGUUGGAUGAUGGAGU
hsa-let-7a-5p	NM_058229	FBXO32	560	566	AUACCACACAAUGGUCUACCUCU	UUGAUAUGUUGGAUGAUGGAGU
hsa-let-7a-5p	NM_058241	CCNT2	2850	2856	AGAAAGGCUUUAUUUCUACCUCU	UUGAUAUGUUGGAUGAUGGAGU
hsa-let-7a-5p	NM_078467	CDKN1A	943	950	AAGGGCACCCUAGUUCUACCUCA	UUGAUAUGUUGGAUGAUGGAGU
hsa-let-7a-5p	NM_080391	PTP4A2	1725	1731	GUCUCACACUGAUGAUACCUCAC	UUGAUAUGUUGGAUG-AUGGAGU
hsa-let-7a-5p	NM_080491	GAB2	410	416	CCUCCGGCCACUGGGCUACCUCU	UUGAUAUGUUGGAUGAUGGAGU
hsa-let-7a-5p	NM_080491	GAB2	2837	2843	CCCACCCUCCACCCACUACCUCC	UUGAUAUGUUGGAUGAUGGAGU
hsa-let-7a-5p	NM_080616	C20orf112	792	799	AUGGUCACCUGUAUUCUACCUCA	UUGAUAUGUUGGAUGAUGGAGU
hsa-let-7a-5p	NM_080629	COL11A1	748	754	CUUUAUUCAAGGCUAUACCUCAA	UUGAUAUGUUGGAUGAUGGAGU
hsa-let-7a-5p	NM_080630	COL11A1	748	754	CUUUAUUCAAGGCUAUACCUCAA	UUGAUAUGUUGGAUGAUGGAGU
hsa-let-7a-5p	NM_080652	TMEM41A	832	838	UUCUUUGCUGAUGACCUACCUCU	UUGAUAUGUUGGAUGAUGGAGU
hsa-let-7a-5p	NM_080717	TBX5	588	594	GACUAAGAAAAGCACCUACCUCU	UUGAUAUGUUGGAUGAUGGAGU
hsa-let-7a-5p	NM_080722	ADAMTS14	207	213	AGCCCUAAUCGGAGAUACCUCAG	UUGAUAUGUUGGAUGAUGGAGU
hsa-let-7a-5p	NM_080722	ADAMTS14	1192	1198	CAGCUGCCGGCCAUGCUACCUCC	UUGAUAUGUUGGAUGAUGGAGU
hsa-let-7a-5p	NM_080732	EGLN2	554	560	CAAGAAAUAAAAGUUUACCUCAG	UUGAUAUGUUGGAUGAUGGAGU
hsa-let-7a-5p	NM_080764	ZNF280B	2790	2797	GGCCUGCAUGGCUUGCUACCUCA	UUGAUAUGUUGGAUGAUGGAGU
hsa-let-7a-5p	NM_080764	ZNF280B	2609	2615	UGAUCUGGCCCCUGCCUACCUCC	UUGAUAUGUUGGAUGAUGGAGU
hsa-let-7a-5p	NM_080867	SOCS4	1843	1850	UAGAAAAGUCUCAUACUACCUCA	UUGAUAUGUUGGAUGAUGGAGU
hsa-let-7a-5p	NM_080867	SOCS4	2820	2826	UAGGAAUUUAGGCAUUACCUCAG	UUGAUAUGUUGGAUGAUGGAGU
hsa-let-7a-5p	NM_080867	SOCS4	3668	3675	GUUCCAGCAAUUCUCCUACCUCA	UUGAUAUGUUGGAU-GAUGGAGU
hsa-let-7a-5p	NM_101395	DYRK1A	2573	2579	AAAAGAAGCAGUAAUCUACCUCU	UUGAUAUGUUGGAUGAUGGAGU
hsa-let-7a-5p	NM_130391	PTPRD	254	260	GAUUUUAUUUACAGAUACCUCAA	UUGAUAUGUUGGAUGAUGGAGU
hsa-let-7a-5p	NM_130391	PTPRD	2267	2274	AAAGUAUCUAGAAGGCUACCUCA	UUGAUAUGUUGGAUGAUGGAGU
hsa-let-7a-5p	NM_130392	PTPRD	254	260	GAUUUUAUUUACAGAUACCUCAA	UUGAUAUGUUGGAUGAUGGAGU
hsa-let-7a-5p	NM_130392	PTPRD	2267	2274	AAAGUAUCUAGAAGGCUACCUCA	UUGAUAUGUUGGAUGAUGGAGU
hsa-let-7a-5p	NM_130393	PTPRD	254	260	GAUUUUAUUUACAGAUACCUCAA	UUGAUAUGUUGGAUGAUGGAGU
hsa-let-7a-5p	NM_130393	PTPRD	2267	2274	AAAGUAUCUAGAAGGCUACCUCA	UUGAUAUGUUGGAUGAUGGAGU
hsa-let-7a-5p	NM_130436	DYRK1A	1905	1911	AAAAGAAGCAGUAAUCUACCUCU	UUGAUAUGUUGGAUGAUGGAGU
hsa-let-7a-5p	NM_130438	DYRK1A	2482	2488	AAAAGAAGCAGUAAUCUACCUCU	UUGAUAUGUUGGAUGAUGGAGU
hsa-let-7a-5p	NM_130443	DPP3	116	123	GCUUGGACCUUGGUACUACCUCA	UUGAUAUGUUGGAUGAUGGAGU
hsa-let-7a-5p	NM_130446	KLHL6	197	204	GAAUGUUUGCAUGACCUACCUCA	UUGAUAUGUUGGAUGAUGGAGU
hsa-let-7a-5p	NM_130783	TSPAN18	1126	1132	GGGACAGAGAGCUUACUACCUCC	UUGAUAUGUUGGAUGAUGGAGU
hsa-let-7a-5p	NM_130783	TSPAN18	866	872	ACCGCGCCCUCGCUCCUACCUCC	UUGAUAUGUUGGAUGAUGGAGU
hsa-let-7a-5p	NM_130798	SNAP23	1205	1211	ACAUGAAUUCAGAUUUACCUCAA	UUGAUAUGUUGGAUGAUGGAGU
hsa-let-7a-5p	NM_130798	SNAP23	410	416	GAGAUAAGAGGUUGUUACCUCAG	UUGAUAUGUUGGAUGAUGGAGU
hsa-let-7a-5p	NM_133172	APBB3	259	266	CCUGGACAGUUGGCUCUACCUCA	UUGAUAUGUUGGAU--GAUGGAGU
hsa-let-7a-5p	NM_133173	APBB3	259	266	CCUGGACAGUUGGCUCUACCUCA	UUGAUAUGUUGGAU--GAUGGAGU
hsa-let-7a-5p	NM_133174	APBB3	259	266	CCUGGACAGUUGGCUCUACCUCA	UUGAUAUGUUGGAU--GAUGGAGU
hsa-let-7a-5p	NM_133177	PTPRU	1060	1066	GAUAUGACUACUGACCUACCUCG	UUGAUAUGUUGGAUGAUGGAGU
hsa-let-7a-5p	NM_133178	PTPRU	1060	1066	GAUAUGACUACUGACCUACCUCG	UUGAUAUGUUGGAUGAUGGAGU
hsa-let-7a-5p	NM_133263	PPARGC1B	1668	1674	UUAAAGAUUAUCAAAUACCUCAG	UUGAUAUGUUGGAUGAUGGAGU
hsa-let-7a-5p	NM_133263	PPARGC1B	24	30	UUAACCCUCGAGGAAUACCUCAA	UUGAUAUGUUGGAUGAUGGAGU
hsa-let-7a-5p	NM_133263	PPARGC1B	32	38	CGAGGAAUACCUCAA--UACCUCAG	UUGAUAUGUUGGAUGAUGGAGU
hsa-let-7a-5p	NM_133265	AMOT	1165	1171	CAGCAGUAUCCUCAACUACCUCU	UUGAUAUGUUGGAUGAUGGAGU
hsa-let-7a-5p	NM_133265	AMOT	1550	1556	UUUAGCAAUAUAGCCCUACCUCC	UUGAUAUGUUGGAUGAUGGAGU
hsa-let-7a-5p	NM_133369	UNC5A	296	302	UAUGUGCGUGUGAUGCUACCUCU	UUGAUAUGUUGGAUGAUGGAGU
hsa-let-7a-5p	NM_133372	FNIP1	1210	1217	UUUCAAUACUUUCUACUACCUCA	UUGAUAUGUUGGAUGAUGGAGU
hsa-let-7a-5p	NM_133445	GRIN3A	2212	2218	GCUGAUGUACAGGUG--UACCUCAA	UUGAUAUGUUGGAUGAUGGAGU
hsa-let-7a-5p	NM_133496	SLC30A7	3641	3647	AGAAGCAGUGUAGUUCUACCUCU	UUGAUAUGUUGGAUGAUGGAGU
hsa-let-7a-5p	NM_134323	TARBP2	103	109	CUGUGGGUGCCAUCUCUACCUCU	UUGAUAUGUUGGAUGAUGGAGU
hsa-let-7a-5p	NM_134324	TARBP2	103	109	CUGUGGGUGCCAUCUCUACCUCU	UUGAUAUGUUGGAUGAUGGAGU
hsa-let-7a-5p	NM_138300	PYGO2	953	959	AGGCGCAGAGCCCUAUACCUCAU	UUGAUAUGUUGGAUGAUGGAGU
hsa-let-7a-5p	NM_138353	DCAF15	31	37	GGACACUGACUCCAACUACCUCC	UUGAUAUGUUGGAUGAUGGAGU
hsa-let-7a-5p	NM_138395	MARS2	1045	1051	UCCAUGUGCAUAAUUUACCUCAU	UUGAUAUGUUGGAUGAUGGAGU
hsa-let-7a-5p	NM_138395	MARS2	308	314	AGUUAUUUGCCCAAACUACCUCU	UUGAUAUGUUGGAUGAUGGAGU
hsa-let-7a-5p	NM_138396	2012-03-09	286	292	GGAGAGAACCGUCUUUACCUCAG	UUGAUAUGUUGGAUG--AUGGAGU
hsa-let-7a-5p	NM_138447	ZNF689	489	496	UUGACAGGGAGCUCACUACCUCA	UUGAUAUGUUGGAUGAUGGAGU
hsa-let-7a-5p	NM_138455	CTHRC1	20	26	UUUAAUUUUCAUUUGCUACCUCU	UUGAUAUGUUGGAUGAUGGAGU
hsa-let-7a-5p	NM_138471	C11orf84	383	389	UUGAACUGAGUCCCACUACCUCG	UUGAUAUGUUGGAUGAUGGAGU
hsa-let-7a-5p	NM_138578	BCL2L1	945	952	GCCCCAGGGUCUUCCCUACCUCA	UUGAUAUGUUGGAUGAUGGAGU
hsa-let-7a-5p	NM_138635	H2AFV	1653	1660	UGGUGAUGAUAGUACCUACCUCA	UUGAUAUGUUGGAUGAUGGAGU
hsa-let-7a-5p	NM_138717	PPT2	209	216	AAUUCCAGGCCUCCCCUACCUCA	UUGAUAUGUUGGAUGAUGGAGU
hsa-let-7a-5p	NM_138727	ST7L	76	83	AAGUGACAGUAACCC-CUACCUCA	UUGAUAUGUUGGAUGAUGGAGU
hsa-let-7a-5p	NM_138728	ST7L	76	83	AAGUGACAGUAACCC-CUACCUCA	UUGAUAUGUUGGAUGAUGGAGU
hsa-let-7a-5p	NM_138793	CANT1	1203	1210	GCCCUCCCCACAGCA--CUACCUCA	UUGAUAUGUUGGAUGAUGGAGU
hsa-let-7a-5p	NM_138806	CD200R1	536	543	UCAUGACAAGUAGAGCUACCUCA	UUGAUAUGUUGGAU--GAUGGAGU
hsa-let-7a-5p	NM_138932	A1CF	3292	3299	AAUGCUGCUAAAAAGCUACCUCA	UUGAUAUGUUGGAUGAUGGAGU
hsa-let-7a-5p	NM_138932	A1CF	4979	4985	GGAAUUCUUCUGUACCUACCUCC	UUGAUAUGUUGGAUGAUGGAGU
hsa-let-7a-5p	NM_138932	A1CF	4928	4934	ACCUGAAAACCAAAAUACCUCAU	UUGAUAUGUUGGAUG-AUGGAGU
hsa-let-7a-5p	NM_138933	A1CF	3292	3299	AAUGCUGCUAAAAAGCUACCUCA	UUGAUAUGUUGGAUGAUGGAGU
hsa-let-7a-5p	NM_138933	A1CF	4979	4985	GGAAUUCUUCUGUACCUACCUCC	UUGAUAUGUUGGAUGAUGGAGU
hsa-let-7a-5p	NM_138933	A1CF	4928	4934	ACCUGAAAACCAAAAUACCUCAU	UUGAUAUGUUGGAUG-AUGGAGU
hsa-let-7a-5p	NM_138991	BACE2	741	747	GCGAAAGUAAAAACACUACCUCU	UUGAUAUGUUGGAUGAUGGAGU
hsa-let-7a-5p	NM_138992	BACE2	938	944	GCGAAAGUAAAAACACUACCUCU	UUGAUAUGUUGGAUGAUGGAGU
hsa-let-7a-5p	NM_139055	ADAMTS15	1185	1192	CUUCUCCACUGUUUGCUACCUCA	UUGAUAUGUUGGAUGAUGGAGU
hsa-let-7a-5p	NM_139055	ADAMTS15	206	213	GAACUCCCGCACAGUCUACCUCA	UUGAUAUGUUGGAUGAUGGAGU
[truncated: 49,336 more rows]
