# Supplementary material for: Integrated miRNA-mRNA Analysis Revealing the Potential Roles of miRNAs in Chordomas
Source: PLoS One. 2013 Jun 24;8(6):e66676. doi: 10.1371/journal.pone.0066676 (PMC3691184; doi:10.1371/journal.pone.0066676)
Supplement: Table S4 — mRNAs that were differently expressed in chordomas relative to fetal notochords. (XLS) [file pone.0066676.s004.xls]

## Sheet: mRNA array result
Gene_Symbol	gene_id	p-value	Fold-change	regulation
SNORD63	26785	< 1e-07	17.03	up
SNORA2A	677793	< 1e-07	12.12	up
VTRNA1-1	56664	< 1e-07	85.83	up
KRT19	3880	< 1e-07	23.5	up
PFDN5	5204	< 1e-07	15.6	up
SNORD59A	26789	< 1e-07	15.23	up
SNORA48	652965	< 1e-07	18.08	up
SNORD34	26817	< 1e-07	32.23	up
SNORA8	654320	< 1e-07	14.44	up
MALAT1	378938	< 1e-07	16.44	up
SNORA5A	654319	< 1e-07	29.87	up
SNORA75	654321	< 1e-07	40.28	up
SNORA23	677808	< 1e-07	23.95	up
SNORD61	26787	< 1e-07	12.42	up
SCARNA10	692148	< 1e-07	9.15	up
TIMP1	7076	< 1e-07	9.43	up
SNORD116-17	100033429	1e-07	10.93	up
SNORD116-17	100033429	1e-07	10.93	up
SNORD80	26774	1e-07	15.36	up
NEDD8	4738	1e-07	7.24	up
SNORD41	26810	1e-07	42.62	up
JUNB	3726	1e-07	8.77	up
CD63	967	1e-07	12.39	up
RPS2	6187	1e-07	6.24	up
SNORD36C	26813	1e-07	33.2	up
FN1	2335	1e-07	58.62	up
SNORD35A	26816	1e-07	19.87	up
SNORD42B	26808	1e-07	14.54	up
THY1	7070	1e-07	10.25	up
NDUFA1	4694	2e-07	5.77	up
HNRNPK	3190	2e-07	7.61	up
AHNAK	79026	2e-07	8.32	up
ATP1A1	476	2e-07	5.08	up
UGP2	7360	2e-07	4.45	up
SCARNA13	677768	2e-07	12.58	up
ARF4	378	2e-07	3.9	up
SNORD54	26795	2e-07	4.41	up
IFITM2	10581	2e-07	5.32	up
SCARNA9	619383	2e-07	21.29	up
CD151	977	2e-07	7.74	up
P4HB	5034	2e-07	6.92	up
SNORA67	26781	2e-07	14.25	up
SNORA14A	677801	3e-07	17.67	up
SNORA33	594839	3e-07	7.01	up
MYL6	4637	3e-07	9.05	up
---	---	3e-07	14.42	up
GDA	9615	4e-07	9.95	up
EFEMP1	2202	4e-07	17.17	up
HSPA9	3313	4e-07	5.9	up
AES	166	4e-07	7.42	up
SNORA31	677814	4e-07	4.99	up
MYL12B	103910	4e-07	6.06	up
COL3A1	1281	4e-07	10.65	up
SNORA5C	677796	5e-07	7.33	up
RPS10	6204	5e-07	6.64	up
SNORD58A	26791	5e-07	12.88	up
RPL9	6133	5e-07	10.78	up
YWHAB	7529	5e-07	3.49	up
RPL9	6133	5e-07	10.71	up
SNORD47	26802	5e-07	4.91	up
SNORD116-24	100033435	5e-07	11.7	up
ATP2A2	488	5e-07	3.32	up
HLA-A	3105	5e-07	14.89	up
SNORA50	677830	6e-07	15.48	up
EIF3K	27335	6e-07	4.97	up
ATP5L	10632	7e-07	7.02	up
SNORD116-15	100033427	7e-07	11.49	up
RPS11	6205	7e-07	7.68	up
SNORA40	677822	7e-07	6.65	up
RPL12	6136	7e-07	4.99	up
TMSL3	---	8e-07	9.65	up
RPL9	6133	8e-07	10.3	up
SNORD117	692233	8e-07	40.26	up
LRRFIP1	9208	8e-07	4.68	up
SNORA1	677792	8e-07	7.57	up
RPL34	6164	9e-07	5.05	up
SNORD94	692225	9e-07	11.31	up
SNORA71B	26776	9e-07	7.25	up
DUSP1	1843	9e-07	8.06	up
PKM2	5315	9e-07	8.28	up
YWHAZ	7534	9e-07	4.54	up
SNORA49	677829	9e-07	21.48	up
LUZP6	767558	9e-07	4.22	up
RPS27	6232	9e-07	7.09	up
RNU12	267010	9e-07	6.05	up
RPL7	6129	9e-07	3.86	up
SNORD4A	26773	1e-06	7.58	up
RPL9	6133	1e-06	10.58	up
---	---	1e-06	3.53	up
MRGPRX3	117195	1e-06	6.02	up
SLC4A11	83959	1e-06	8.99	up
SNORD14E	85391	1.1e-06	15.42	up
RPL12	6136	1.1e-06	4.67	up
ASAP2	8853	1.1e-06	4.05	up
MFGE8	4240	1.1e-06	17.01	up
EIF1	10209	1.1e-06	5.77	up
NOP56	10528	1.1e-06	6.43	up
VIM	7431	1.2e-06	7.96	up
HNRNPH2	3188	1.2e-06	3.67	up
FUS	2521	1.2e-06	3.91	up
SNORA21	619505	1.3e-06	38.67	up
---	---	1.4e-06	2.99	up
ITGA3	3675	1.4e-06	12.42	up
SOD2	6648	1.4e-06	6.19	up
RPS27	6232	1.5e-06	6.37	up
SNORD60	26788	1.5e-06	6.05	up
CTSB	1508	1.5e-06	6.91	up
SNORA60	677837	1.5e-06	8.07	up
EIF4A1	1973	1.6e-06	5.1	up
CD109	135228	1.6e-06	7.64	up
ANXA1	301	1.6e-06	6.93	up
TMSB4X	7114	1.6e-06	13.93	up
SNORA7B	677797	1.7e-06	15.89	up
SNORD36B	26814	1.8e-06	28.15	up
HNRNPH1	3187	1.8e-06	4.8	up
SNORA45	677826	1.8e-06	23.59	up
C1S	716	1.8e-06	6.63	up
HLA-A	3105	1.8e-06	19.52	up
---	---	1.9e-06	8.21	up
RPS25	6230	1.9e-06	3.33	up
EIF4G2	1982	2e-06	5.51	up
SNORA3	619562	2e-06	16.18	up
PSMB7	5695	2e-06	3.72	up
TSPAN7	7102	2e-06	4.58	up
CSPG4	1464	2.1e-06	8.34	up
RHEB	6009	2.1e-06	6.21	up
RPS24	6229	2.2e-06	14.1	up
---	---	2.2e-06	5.54	up
TIMP2	7077	2.2e-06	8.47	up
RAPH1	65059	2.3e-06	6.1	up
---	---	2.3e-06	13.85	up
RPS3A	6189	2.3e-06	3.62	up
RPS27	6232	2.4e-06	8.72	up
RPL35	11224	2.4e-06	19.21	up
SAT1	6303	2.4e-06	5.95	up
---	---	2.4e-06	3.08	up
SNORD116-5	100033417	2.4e-06	3.01	up
SNORD116-5	100033417	2.4e-06	3.01	up
CRYAB	1410	2.4e-06	13.77	up
FOS	2353	2.5e-06	15.93	up
RPL39	6170	2.5e-06	4.31	up
MCL1	4170	2.5e-06	5.67	up
RAB1A	5861	2.5e-06	4.4	up
CNN3	1266	2.5e-06	4.8	up
RPL12	6136	2.6e-06	4.19	up
RNASE1	6035	2.8e-06	8.19	up
RNU6ATAC	100151684	2.8e-06	3.95	up
RNF130	55819	2.9e-06	5.28	up
HLA-A	3105	2.9e-06	27.83	up
RARRES2	5919	3e-06	4.79	up
RPS3A	6189	3e-06	7.21	up
ANXA2	302	3e-06	6.27	up
CCT7	10574	3e-06	2.81	up
EMP1	2012	3e-06	5.98	up
RPS3A	6189	3.1e-06	7.65	up
HLA-C	3107	3.1e-06	12.71	up
WSB1	26118	3.2e-06	3.53	up
SNORD102	26771	3.2e-06	9.64	up
FTL	2512	3.2e-06	7.61	up
CD24	100133941	3.3e-06	8.98	up
MYH9	4627	3.3e-06	5.76	up
RPL7	6129	3.5e-06	3.6	up
ARHGDIA	396	3.6e-06	2.84	up
SNORD115-11	100033448	3.6e-06	20.96	up
RPS17	6218	3.7e-06	8.27	up
RPS17	6218	3.7e-06	8.27	up
RNU4ATAC	100151683	3.7e-06	5.7	up
PICALM	8301	3.7e-06	2.68	up
NFKBIA	4792	3.8e-06	7.12	up
FTH1	2495	3.9e-06	5.88	up
BRD2	6046	4.1e-06	4.35	up
SEC61A1	29927	4.1e-06	2.97	up
KARS	3735	4.2e-06	2.27	up
EGR1	1958	4.3e-06	16.06	up
TMSB4X	7114	4.3e-06	16.04	up
SNORD12C	26765	4.4e-06	3.81	up
SNORA70	26778	4.4e-06	31.56	up
EEF2	1938	4.4e-06	6.27	up
SNORD116-14	100033426	4.4e-06	7.83	up
TUBA1B	10376	4.4e-06	2.64	up
---	---	4.5e-06	2.91	up
PSMC5	5705	4.5e-06	3.39	up
SNORD116-3	100033415	4.5e-06	4.11	up
SNORD116-3	100033415	4.5e-06	4.11	up
ATP2B4	493	4.6e-06	4.41	up
CAPNS1	826	4.6e-06	5.02	up
SNORA64	26784	4.6e-06	13.93	up
PCBP1	5093	4.6e-06	2.68	up
SNORD116-23	100033434	4.7e-06	5.8	up
CD81	975	4.7e-06	9.18	up
RPL17	6139	4.7e-06	5.18	up
RPS28	6234	4.7e-06	5.51	up
DYNLL1	8655	4.9e-06	5.81	up
TMED10	10972	5e-06	5.41	up
B2M	567	5.2e-06	27.23	up
YWHAE	7531	5.3e-06	5.25	up
SOD1	6647	5.3e-06	3.39	up
COPA	1314	5.3e-06	4.05	up
PCBP2	5094	5.4e-06	6.87	up
LAMB1	3912	5.5e-06	4.3	up
RPL28	6158	5.5e-06	3.44	up
ATP5EP2	432369	5.6e-06	2.73	up
T	6862	5.6e-06	8.04	up
SNORD53	26796	5.6e-06	8.5	up
TMSB4X	7114	5.9e-06	12.07	up
RPL39	6170	6e-06	3.96	up
PTBP1	5725	6e-06	3.71	up
WNK1	65125	6e-06	7.91	up
HLA-C	3107	6.1e-06	11.45	up
SNORA46	677827	6.1e-06	5.65	up
RPS16	6217	6.1e-06	4.46	up
COX6C	1345	6.2e-06	4.01	up
SNORA24	677809	6.2e-06	8.42	up
PPP2R1A	5518	6.2e-06	2.58	up
RPL7	6129	6.3e-06	3.51	up
RPS12	6206	6.3e-06	3.53	up
RPS3	6188	6.3e-06	6.38	up
SNORD115-11	100033448	6.3e-06	11.11	up
DDX5	1655	6.4e-06	10.78	up
HLA-B	3106	6.4e-06	28.73	up
UBA52	7311	6.4e-06	2.68	up
ACTR3	10096	6.5e-06	2.6	up
RPS28	6234	6.6e-06	6.04	up
DBNL	28988	6.6e-06	2.7	up
NACA	4666	6.8e-06	4.88	up
C19orf43	79002	6.9e-06	2.46	up
SRPR	6734	6.9e-06	2.66	up
C6orf145	---	7e-06	4.04	up
SHC1	6464	7.2e-06	2.48	up
ARPC1B	10095	7.4e-06	5.11	up
TPT1	7178	7.4e-06	3.05	up
SNORD115-11	100033448	7.5e-06	12.58	up
SNORD115-11	100033448	7.5e-06	12.58	up
SNORD115-11	100033448	7.5e-06	12.58	up
SNORD115-11	100033448	7.5e-06	12.58	up
SPTBN1	6711	7.5e-06	10.39	up
RPL26	6154	7.7e-06	15.58	up
PSAP	5660	7.7e-06	12.29	up
SNORD115-26	100033802	7.7e-06	12.42	up
CRIM1	51232	7.8e-06	3.32	up
SNX3	8724	7.8e-06	3.05	up
FLNA	2316	7.8e-06	5.26	up
SNORD115-12	100033449	7.9e-06	11.86	up
SNORD115-12	100033449	7.9e-06	11.86	up
SNORD115-12	100033449	7.9e-06	11.86	up
ARHGDIA	396	8e-06	3.42	up
SNORA57	692158	8.1e-06	4.63	up
HNRNPA2B1	3181	8.2e-06	5.96	up
RPS28	6234	8.3e-06	5.83	up
PDPK1	5170	8.3e-06	2.4	up
CALR	811	8.4e-06	5.81	up
TAX1BP1	8887	8.4e-06	3.09	up
SCARNA6	677772	8.5e-06	5.17	up
UBQLN1	29979	8.5e-06	2.38	up
EEF1A1	1915	8.7e-06	6.95	up
RPL24	6152	8.7e-06	5.94	up
SNORD59B	692090	8.7e-06	45.85	up
SNORD76	692196	8.9e-06	17.1	up
RPL36A	6173	8.9e-06	4.74	up
GSTK1	373156	9e-06	2.43	up
MALAT1	378938	9.1e-06	19.72	up
IGFBP2	3485	9.1e-06	4.8	up
DEFB108B	245911	9.2e-06	0.47	down
DEFB108B	245911	9.2e-06	0.47	down
RPL38	6169	9.3e-06	7.54	up
MMP14	4323	9.4e-06	2.72	up
RPL27A	6157	9.5e-06	7.65	up
ANXA5	308	9.5e-06	6.91	up
TRA2B	6434	9.7e-06	2.69	up
RNU2-1	6066	9.7e-06	9.44	up
SNORD115-6	100033443	9.8e-06	9.9	up
PTMA	5757	1.01e-05	6.49	up
TRIO	7204	1.01e-05	2.55	up
LDHA	3939	1.02e-05	9.73	up
RPL24	6152	1.02e-05	6.76	up
AKR1B10	57016	1.05e-05	2.51	up
ITGAV	3685	1.06e-05	2.99	up
PTTG1IP	754	1.07e-05	3.91	up
YWHAQ	10971	1.09e-05	3.84	up
EEF1A1	1915	1.1e-05	7.14	up
SCARNA11	677780	1.1e-05	11.78	up
RND3	390	1.1e-05	3.19	up
CTSZ	1522	1.1e-05	3.2	up
OAZ1	4946	1.11e-05	6.67	up
RPS27	6232	1.11e-05	10.23	up
SNORD30	9299	1.13e-05	23.03	up
CNBP	7555	1.16e-05	3.1	up
SNORD13	692084	1.18e-05	15.03	up
MAP1LC3B2	643246	1.2e-05	3.21	up
SCARNA8	677776	1.23e-05	14.2	up
SNORD115-20	100033460	1.25e-05	5.04	up
SNORD22	9304	1.26e-05	4.24	up
UBAP2L	9898	1.26e-05	2.05	up
RPS3A	6189	1.26e-05	5.82	up
BRD2	6046	1.27e-05	4.58	up
EIF3H	8667	1.28e-05	2.59	up
RPS5	6193	1.29e-05	3.31	up
---	---	1.29e-05	3.21	up
TMED9	54732	1.3e-05	2.71	up
OS9	10956	1.3e-05	3.54	up
JUN	3725	1.31e-05	4.68	up
NUCB1	4924	1.32e-05	2.31	up
MRPL51	51258	1.34e-05	5.02	up
GAPDH	2597	1.35e-05	3.69	up
---	---	1.37e-05	5.42	up
RPL18	6141	1.37e-05	5.43	up
SNORA10	574042	1.38e-05	12.63	up
SNORA10	574042	1.38e-05	12.63	up
C4A	720	1.4e-05	4.37	up
C4A	720	1.4e-05	4.37	up
C4A	720	1.4e-05	4.37	up
FUBP3	8939	1.4e-05	2.22	up
CTNNA1	1495	1.4e-05	4.93	up
PDIA6	10130	1.4e-05	3.73	up
CDH11	1009	1.41e-05	7.38	up
SNORD1C	677850	1.41e-05	13.99	up
RPL17	6139	1.42e-05	7.49	up
S100A11	6282	1.44e-05	6.03	up
PLK2	10769	1.44e-05	2.96	up
TMBIM6	7009	1.46e-05	6.03	up
---	---	1.47e-05	5.93	up
RNU5A	---	1.47e-05	2.38	up
MDH2	4191	1.47e-05	2.06	up
SNORD46	94161	1.51e-05	8.05	up
TRMT112	51504	1.52e-05	4.78	up
ARPC2	10109	1.53e-05	6.34	up
SCARNA9	619383	1.53e-05	3.55	up
SLC25A37	51312	1.54e-05	3.36	up
---	---	1.54e-05	0.42	down
SPTAN1	6709	1.54e-05	3.74	up
PRKCSH	5589	1.56e-05	2.64	up
EIF3C	8663	1.57e-05	3.18	up
EIF3C	8663	1.57e-05	3.18	up
HDGF	3068	1.58e-05	2.31	up
IQGAP1	8826	1.6e-05	6.01	up
TMSB10	9168	1.62e-05	29.72	up
NRBP1	29959	1.65e-05	2.38	up
UBXN6	80700	1.66e-05	2.76	up
MAT2A	4144	1.66e-05	2.07	up
MGST3	4259	1.69e-05	2.53	up
SND1	27044	1.69e-05	2.59	up
RPS4X	6191	1.7e-05	4.2	up
DDB1	1642	1.72e-05	2.39	up
CHMP2A	27243	1.73e-05	5.17	up
CD164	8763	1.74e-05	6.08	up
ACTN4	81	1.74e-05	7.43	up
ATP6V1B2	526	1.75e-05	6.71	up
EIF4H	7458	1.75e-05	3.77	up
MIF	4282	1.78e-05	2.41	up
LAMA4	3910	1.78e-05	6.69	up
ARCN1	372	1.8e-05	2.32	up
CTSL1	1514	1.84e-05	13.83	up
LRP1	4035	1.84e-05	6.75	up
ATP1B1	481	1.86e-05	6.77	up
PYGL	5836	1.89e-05	2.52	up
FSTL1	11167	1.89e-05	4.49	up
HLA-H	3136	1.89e-05	7.17	up
SNORA28	677811	1.91e-05	5.94	up
SNORD115-42	100033816	1.92e-05	9.97	up
MRC2	9902	1.92e-05	2.95	up
EIF4H	7458	1.92e-05	4.08	up
NFE2L1	4779	1.93e-05	5.26	up
VAT1	10493	1.95e-05	2.63	up
MGP	4256	1.95e-05	7.75	up
SNORD105	692229	1.95e-05	18.56	up
SNORA70	26778	1.99e-05	26.97	up
PPDPF	79144	2e-05	3.21	up
CD74	972	2.07e-05	28.57	up
FUBP1	8880	2.08e-05	2.04	up
HLA-F	3134	2.08e-05	5.32	up
CCND1	595	2.09e-05	3.12	up
CCNI	10983	2.12e-05	5.51	up
LAPTM5	7805	2.15e-05	7.34	up
GNS	2799	2.15e-05	3.23	up
GDI1	2664	2.17e-05	2.83	up
RPL36A	6173	2.19e-05	3.65	up
COX6A1	1337	2.21e-05	2.09	up
RAI14	26064	2.24e-05	2.46	up
RPS18	6222	2.24e-05	6.61	up
RPS18	6222	2.24e-05	6.61	up
RPS18	6222	2.24e-05	6.61	up
CLTC	1213	2.24e-05	4.05	up
ATP5E	514	2.26e-05	7.47	up
CAPRIN1	4076	2.28e-05	3.5	up
CYR61	3491	2.31e-05	5.62	up
DDX42	11325	2.37e-05	3.34	up
C19orf42	79086	2.38e-05	2.04	up
SNORA42	677823	2.41e-05	13.99	up
RAPGEF5	9771	2.43e-05	10.03	up
PRDX5	25824	2.46e-05	4	up
RPL15	6138	2.47e-05	3.24	up
RAB11B	9230	2.51e-05	3.19	up
CXCL1	2919	2.52e-05	2.58	up
ZNF207	7756	2.54e-05	2.71	up
SNORD15A	6079	2.56e-05	10.12	up
CHP	11261	2.6e-05	6.24	up
YIPF5	81555	2.61e-05	2.03	up
IGFBP7	3490	2.61e-05	4.26	up
PSPH	5723	2.62e-05	2.92	up
NUDT4P1	440672	2.62e-05	5.16	up
KIAA0174	---	2.63e-05	2.71	up
TNS3	64759	2.64e-05	6.15	up
SNORD15B	114599	2.65e-05	22.39	up
COL6A3	1293	2.66e-05	7.27	up
ACTN1	87	2.7e-05	3.52	up
FIS1	51024	2.71e-05	2.41	up
MSN	4478	2.74e-05	6.44	up
SNORD116-25	100033436	2.74e-05	2.47	up
COX6B1	1340	2.75e-05	5.17	up
HNRNPU	3192	2.77e-05	2.07	up
KDELR1	10945	2.8e-05	2.38	up
EPB41L2	2037	2.81e-05	2.7	up
HLA-F	3134	2.83e-05	6	up
SNORA37	677819	2.83e-05	5.21	up
FTH1	2495	2.88e-05	7.48	up
KRTAP5-5	439915	2.88e-05	0.49	down
STOM	2040	2.9e-05	2.82	up
ANP32B	10541	2.91e-05	4.22	up
RPL35A	6165	2.92e-05	2.87	up
SNORD115-32	100033806	2.92e-05	4.38	up
EZR	7430	2.94e-05	6.5	up
NSUN5P2	260294	2.95e-05	2.07	up
YWHAE	7531	3.04e-05	10	up
OGT	8473	3.05e-05	2.61	up
LENG8	114823	3.05e-05	2.33	up
EHD2	30846	3.07e-05	2.05	up
KLF6	1316	3.09e-05	3.82	up
IMPAD1	54928	3.1e-05	2.22	up
ERGIC3	51614	3.12e-05	2.54	up
CREB3L2	64764	3.16e-05	2.35	up
APP	351	3.17e-05	12.76	up
RALY	22913	3.17e-05	2.65	up
DUSP3	1845	3.18e-05	2.37	up
YKT6	10652	3.22e-05	3.08	up
ATP5J2	9551	3.23e-05	4.13	up
---	---	3.28e-05	3.34	up
HLA-B	3106	3.28e-05	22.52	up
TNFRSF1A	7132	3.29e-05	2.58	up
RPS8	6202	3.35e-05	4.42	up
SNORD115-44	100033818	3.36e-05	6.04	up
SCARNA7	677767	3.38e-05	7.08	up
HDLBP	3069	3.41e-05	3.37	up
EEF1G	1937	3.46e-05	4.66	up
GPX4	2879	3.48e-05	2.68	up
MRPL20	55052	3.51e-05	2.66	up
MRPL20	55052	3.51e-05	2.66	up
CSDE1	7812	3.52e-05	5.19	up
MKLN1	4289	3.54e-05	2.48	up
CALM1	801	3.54e-05	4.74	up
HLA-B	3106	3.56e-05	22.97	up
RNU6ATAC	100151684	3.56e-05	8.5	up
GPI	2821	3.61e-05	2.79	up
EMP2	2013	3.62e-05	7.23	up
EXOC1	55763	3.64e-05	1.92	up
CLIC1	1192	3.65e-05	3.13	up
SNORD13	692084	3.65e-05	15.2	up
GNAI2	2771	3.72e-05	2.26	up
IFI30	10437	3.73e-05	2.68	up
SPARC	6678	3.73e-05	5.42	up
C14orf43	91748	3.87e-05	3.1	up
BAZ2A	11176	3.87e-05	1.79	up
NOP10	55505	3.89e-05	5.03	up
RPN2	6185	3.89e-05	2.74	up
RPL14	9045	3.9e-05	5.83	up
P4HB	5034	3.91e-05	10.81	up
PSMD11	5717	3.93e-05	3.14	up
RPL23A	6147	3.93e-05	4.49	up
SCARNA12	677777	3.97e-05	5.44	up
BZW1	9689	3.97e-05	4.31	up
CST3	1471	3.99e-05	5.97	up
APLP2	334	3.99e-05	4.38	up
CDC42SE1	56882	4.01e-05	2.24	up
RPS15A	6210	4.04e-05	6.64	up
SNORA16A	692073	4.1e-05	11.33	up
HLA-J	3137	4.13e-05	12.07	up
RPS20	6224	4.14e-05	4.23	up
SRSF5	6430	4.21e-05	2.45	up
RPL23A	6147	4.23e-05	5.19	up
TMEM14E	645843	4.24e-05	2.45	up
UBL5	59286	4.27e-05	3.34	up
HLA-F	3134	4.29e-05	4.59	up
SNORD115-1	338433	4.31e-05	6.48	up
SNORD115-1	338433	4.31e-05	6.48	up
SNORD115-1	338433	4.31e-05	6.48	up
WWTR1	25937	4.35e-05	2.15	up
RPS2	6187	4.38e-05	2.63	up
ERC1	23085	4.41e-05	7.11	up
NUDT21	11051	4.41e-05	2.55	up
MCFD2	90411	4.43e-05	2.4	up
SNORD57	26792	4.44e-05	21.61	up
CA12	771	4.44e-05	6.31	up
RPS19	6223	4.45e-05	2.98	up
SNORA4	619568	4.47e-05	2.59	up
SARS	6301	4.47e-05	2.21	up
TOX4	9878	4.48e-05	2.68	up
COPS6	10980	4.49e-05	2.48	up
HLA-G	3135	4.51e-05	11.08	up
HLA-G	3135	4.51e-05	11.08	up
CTGF	1490	4.52e-05	4.45	up
GANAB	23193	4.59e-05	2.85	up
SCARB2	950	4.61e-05	2.9	up
SRSF7	6432	4.63e-05	2.12	up
TRIM44	54765	4.71e-05	2.3	up
DDX3X	1654	4.72e-05	4.56	up
RPPH1	85495	4.73e-05	2.83	up
NSUN5P2	260294	4.75e-05	2.01	up
SNORD73A	8944	4.77e-05	10.74	up
HNRNPL	3191	4.78e-05	2.98	up
ACTB	60	4.78e-05	8.74	up
PRICKLE1	144165	4.82e-05	1.94	up
ALCAM	214	4.84e-05	3.76	up
CEBPD	1052	4.85e-05	2.58	up
COPG	---	4.87e-05	2.25	up
EID1	23741	4.88e-05	3.37	up
SNORA38	677820	4.9e-05	2.4	up
NAV2	89797	4.96e-05	2.13	up
---	---	5.01e-05	3.07	up
ZC3H7A	29066	5.02e-05	3.2	up
PCGF2	7703	5.03e-05	2.01	up
SNORD62A	26786	5.13e-05	8.93	up
SNORD62A	26786	5.13e-05	8.93	up
UBA1	7317	5.13e-05	3.05	up
ATP5B	506	5.32e-05	4.18	up
PTMAP5	150928	5.33e-05	1.91	up
LRP5	4041	5.34e-05	2.74	up
MGLL	11343	5.34e-05	2.74	up
RNU2-1	6066	5.35e-05	4.64	up
RAB10	10890	5.37e-05	2.19	up
TMCO1	54499	5.38e-05	2.63	up
EIF3B	8662	5.42e-05	1.91	up
MYOF	26509	5.43e-05	2.48	up
C11orf59	---	5.43e-05	2.43	up
PRR20A	122183	5.44e-05	0.43	down
PRR20A	122183	5.44e-05	0.43	down
PRR20A	122183	5.44e-05	0.43	down
PRR20A	122183	5.44e-05	0.43	down
PRR20A	122183	5.44e-05	0.43	down
TECR	9524	5.44e-05	2.8	up
XRCC5	7520	5.46e-05	2.76	up
STAT3	6774	5.46e-05	4.8	up
MBD2	8932	5.48e-05	2.08	up
OLFML2A	169611	5.5e-05	2.66	up
SF3B1	23451	5.57e-05	3.34	up
SNORD44	26806	5.6e-05	10.56	up
---	---	5.63e-05	3.92	up
ENG	2022	5.64e-05	2.28	up
S100A6	6277	5.64e-05	2.87	up
PDLIM5	10611	5.65e-05	2.46	up
DNAJC7	7266	5.66e-05	1.96	up
ANKH	56172	5.7e-05	3.05	up
SNORD26	9302	5.78e-05	26.84	up
KRT8	3856	5.85e-05	16.46	up
RPL27	6155	5.87e-05	8.04	up
---	---	5.88e-05	1.78	up
DYNLT1	6993	5.92e-05	2.46	up
NID2	22795	5.93e-05	2.06	up
PCNP	57092	5.98e-05	2.71	up
DYNLL1	8655	5.99e-05	3.36	up
KRT18	3875	6.12e-05	5	up
NUCKS1	64710	6.13e-05	5.68	up
SRSF1	6426	6.15e-05	3.86	up
SNORD116-21	100033432	6.17e-05	1.72	up
DCN	1634	6.19e-05	7.6	up
ACTR2	10097	6.23e-05	3.43	up
SNORD37	26812	6.26e-05	4.4	up
PHLDB1	23187	6.28e-05	2.98	up
PHB2	11331	6.29e-05	3.17	up
COX5B	1329	6.32e-05	3	up
SMG1	23049	6.35e-05	1.96	up
THBS1	7057	6.38e-05	5.85	up
NDUFA11	126328	6.42e-05	2.05	up
XBP1	7494	6.42e-05	2.08	up
VPS4A	27183	6.44e-05	1.78	up
MAGED1	9500	6.45e-05	2.71	up
---	---	6.58e-05	2.53	up
---	---	6.62e-05	2.14	up
UBE2M	9040	6.64e-05	1.69	up
QKI	9444	6.64e-05	2.75	up
SNRNP200	23020	6.65e-05	2.15	up
SNORD14C	85389	6.65e-05	24.59	up
SCARNA4	677771	6.76e-05	11.3	up
SNORA62	6044	6.79e-05	23.93	up
SNORD116-8	100033420	6.8e-05	4.46	up
SKP1	6500	6.85e-05	2.77	up
CAPZA2	830	6.85e-05	2.55	up
HLA-DPA1	3113	6.91e-05	6.02	up
MSL2	55167	6.96e-05	1.98	up
DDX3Y	8653	6.97e-05	2.74	up
RPS7	6201	6.99e-05	3.81	up
MKNK2	2872	7e-05	2.51	up
SNORD42A	26809	7.03e-05	5.64	up
CLIP1	6249	7.04e-05	1.95	up
C14orf156	---	7.04e-05	3.9	up
C10orf116	10974	7.12e-05	4.47	up
RCN1	5954	7.19e-05	3.43	up
RPS25	6230	7.23e-05	2.23	up
---	---	7.25e-05	26.76	up
LUM	4060	7.26e-05	4.57	up
SPRR2G	6706	7.27e-05	0.43	down
CD59	966	7.27e-05	3.48	up
FKBP8	23770	7.32e-05	2.16	up
HEXA	3073	7.32e-05	3.19	up
DYNC1H1	1778	7.38e-05	2.45	up
RAD23A	5886	7.4e-05	2.44	up
IGFBP6	3489	7.41e-05	1.83	up
SMG1	23049	7.48e-05	5.27	up
TAPBP	6892	7.61e-05	3.16	up
---	---	7.62e-05	1.72	up
SNORA68	26780	7.62e-05	6.76	up
---	---	7.68e-05	1.87	up
NDUFS6	4726	7.7e-05	2.12	up
WDR1	9948	7.86e-05	3.12	up
CFL1	1072	7.9e-05	7.95	up
SSR1	6745	7.9e-05	2.5	up
PTMA	5757	7.91e-05	4.88	up
GLG1	2734	7.92e-05	5.53	up
RPL11	6135	7.93e-05	7.47	up
HLA-DRA	3122	7.93e-05	18.19	up
TNXB	7148	7.93e-05	2.52	up
TNXB	7148	7.93e-05	2.52	up
RPS25	6230	7.95e-05	6.88	up
UQCRH	7388	8.04e-05	2.86	up
RPS4Y1	6192	8.05e-05	3.28	up
ESYT2	57488	8.08e-05	7.26	up
ILF2	3608	8.08e-05	2.68	up
RPL41	6171	8.11e-05	6.3	up
SNORD38B	94163	8.15e-05	4.2	up
ITGA6	3655	8.16e-05	2.54	up
DST	667	8.18e-05	6.09	up
H3F3B	3021	8.19e-05	3.6	up
HLA-E	3133	8.19e-05	5.2	up
HLA-E	3133	8.19e-05	5.2	up
HLA-J	3137	8.21e-05	16.45	up
PTRF	284119	8.22e-05	4.44	up
SMG1	23049	8.34e-05	5.14	up
---	---	8.39e-05	0.45	down
SCARNA16	677781	8.39e-05	6.28	up
SNORA14B	677802	8.4e-05	28.1	up
SLC44A2	57153	8.41e-05	3.39	up
---	---	8.41e-05	0.57	down
AFF1	4299	8.43e-05	3.54	up
HLA-E	3133	8.45e-05	5.08	up
ENO1	2023	8.47e-05	9.99	up
LAMP1	3916	8.47e-05	6.33	up
HSP90AB1	3326	8.47e-05	5.47	up
TES	26136	8.52e-05	3.45	up
GNB2L1	10399	8.52e-05	5.82	up
CDV3	55573	8.58e-05	2.39	up
PGK1	5230	8.63e-05	4.78	up
FLJ42291	---	8.65e-05	0.51	down
DAP3	7818	8.66e-05	2.03	up
LOC100271836	100271836	8.7e-05	5.51	up
NCL	4691	8.75e-05	5.65	up
HLA-DRA	3122	8.83e-05	13.97	up
HNRPDL	9987	8.87e-05	1.98	up
CHMP1B	57132	8.91e-05	2.04	up
---	---	8.93e-05	0.49	down
PRNP	5621	8.94e-05	2.72	up
HNRNPM	4670	8.95e-05	5.16	up
HLA-DRA	3122	8.98e-05	13.7	up
NBR1	4077	8.99e-05	3.37	up
SSBP1	6742	8.99e-05	2.19	up
EIF4E2	9470	9.01e-05	2.16	up
SNORA74A	26821	9.06e-05	7.61	up
RPS29	6235	9.08e-05	2.58	up
SEC31A	22872	9.09e-05	3.57	up
UBB	7314	9.19e-05	3.53	up
PLXNB2	23654	9.2e-05	2.72	up
TMX2	51075	9.21e-05	2.33	up
PRKAR1A	5573	9.22e-05	3.81	up
CAP1	10487	9.24e-05	3.86	up
RNU4-2	26834	9.27e-05	20.19	up
ZFAND5	7763	9.28e-05	6.25	up
IRS1	3667	9.28e-05	2.14	up
JUND	3727	9.31e-05	2.91	up
CD68	968	9.33e-05	4.55	up
UBE2H	7328	9.37e-05	3.28	up
NPC2	10577	9.38e-05	5.04	up
RPL31	6160	9.42e-05	3.59	up
CAV2	858	9.45e-05	3.63	up
TUBB	203068	9.5e-05	3.49	up
TUBB	203068	9.5e-05	3.49	up
TUBB	203068	9.5e-05	3.49	up
ARL8A	127829	9.52e-05	2.91	up
NDUFS5	4725	9.52e-05	3.69	up
FLOT1	10211	9.55e-05	2.79	up
FLOT1	10211	9.55e-05	2.79	up
FLOT1	10211	9.55e-05	2.79	up
HSP90B1	7184	9.55e-05	5.75	up
DENND5A	23258	9.55e-05	2.33	up
NAPG	8774	9.58e-05	1.72	up
SIRPB2	284759	9.64e-05	0.56	down
DBN1	1627	9.66e-05	2.23	up
SNORA9	677798	9.67e-05	11.56	up
SRGN	5552	9.67e-05	6.26	up
ATP6V0C	527	9.68e-05	3.4	up
RPS27A	6233	9.76e-05	6.26	up
DEK	7913	9.8e-05	1.69	up
CCDC124	115098	9.85e-05	2	up
FLNB	2317	9.89e-05	3	up
RPL41	6171	9.94e-05	6.56	up
MAFB	9935	9.96e-05	1.92	up
SPCS2	9789	9.99e-05	2.12	up
RPL13A	23521	0.0001002	5.27	up
GRN	2896	0.0001018	3.85	up
RPS27A	6233	0.0001018	5.45	up
E2F4	1874	0.0001019	1.76	up
XAGE1A	653219	0.0001032	0.6	down
XAGE1A	653219	0.0001032	0.6	down
XAGE1A	653219	0.0001032	0.6	down
XAGE1A	653219	0.0001032	0.6	down
XAGE1A	653219	0.0001032	0.6	down
---	---	0.0001038	0.56	down
GALNT10	55568	0.0001038	1.94	up
---	---	0.000105	2.3	up
---	---	0.0001055	0.51	down
SLC2A3	6515	0.0001056	2.74	up
ITK	3702	0.0001056	2.07	up
---	---	0.0001057	0.54	down
MORF4L1	10933	0.0001057	4.11	up
FBN1	2200	0.0001057	7.85	up
LPCAT1	79888	0.0001067	1.83	up
LOC388282	388282	0.0001072	0.55	down
SNORD4B	26772	0.0001075	3.64	up
ARPC3	10094	0.0001077	2.46	up
RPL10	6134	0.0001081	5.23	up
PDXK	8566	0.0001086	2.01	up
ILF3	3609	0.0001096	2.46	up
GM2A	2760	0.0001097	2.09	up
ITPR3	3710	0.0001101	2.99	up
SNORA52	619565	0.0001103	5.98	up
---	---	0.0001103	0.54	down
NCOR2	9612	0.0001103	2.2	up
PHC3	80012	0.0001107	1.79	up
COX7C	1350	0.000111	2.37	up
PDIA3	2923	0.0001111	2.65	up
FAM129B	64855	0.0001114	3.46	up
CALM3	808	0.0001124	3.22	up
RPS2	6187	0.0001128	2.52	up
SLC44A1	23446	0.0001129	2.12	up
SNORA27	619499	0.0001132	3.18	up
BAT1	---	0.0001132	3.16	up
CTTN	2017	0.0001136	3.09	up
TGFBI	7045	0.0001137	8.2	up
CAV1	857	0.0001138	10.94	up
SCARNA5	677775	0.0001143	19.69	up
EDF1	8721	0.0001145	3.46	up
C5orf24	134553	0.000115	1.75	up
S100A10	6281	0.0001151	14.35	up
RPL10	6134	0.0001151	3.92	up
SNORA13	654322	0.0001151	5.89	up
LRRFIP1	9208	0.0001152	1.78	up
CLTB	1212	0.000116	3.75	up
RNASEK	440400	0.0001168	6.25	up
SNORD21	6083	0.0001172	11.61	up
GNAS	2778	0.0001178	2.18	up
NDRG1	10397	0.000119	3.39	up
PSMB4	5692	0.000119	3.17	up
DPYSL2	1808	0.0001192	3.94	up
POM121	9883	0.0001204	3.39	up
HNRNPAB	3182	0.0001208	2.27	up
DDIT4L	115265	0.0001212	3.6	up
NUCKS1	64710	0.0001221	4.63	up
BAT1	---	0.0001224	3.23	up
RPL41	6171	0.0001225	6.8	up
GOLIM4	27333	0.0001226	3.81	up
---	---	0.0001227	2.04	up
CDC37	11140	0.0001231	3.13	up
---	---	0.0001232	0.6	down
---	---	0.0001234	3.2	up
TMEM111	55831	0.0001235	1.96	up
PLD3	23646	0.0001236	2.74	up
TAPBP	6892	0.0001237	2.59	up
VTRNA1-3	56662	0.0001237	5.87	up
SET	6418	0.0001276	4.53	up
TNXB	7148	0.0001277	1.94	up
PSMB1	5689	0.0001279	3.67	up
RPL23A	6147	0.0001289	5.46	up
RPL18AP3	390354	0.0001291	2.38	up
SNORD79	26770	0.0001292	2.46	up
PAPSS1	9061	0.0001302	1.9	up
PSMB3	5691	0.0001312	2.59	up
PSMB8	5696	0.0001323	1.78	up
PSMB8	5696	0.0001323	1.78	up
PSMB8	5696	0.0001323	1.78	up
SNORD75	692195	0.0001334	2.02	up
---	---	0.0001341	0.57	down
BCL7B	9275	0.0001346	2.15	up
LMAN2	10960	0.0001348	2.25	up
---	---	0.0001354	0.61	down
COL11A2	1302	0.0001367	0.41	down
COL11A2	1302	0.0001367	0.41	down
FMOD	2331	0.0001377	2.4	up
PCOLCE	5118	0.0001384	1.66	up
---	---	0.0001385	2.38	up
NOMO3	408050	0.0001389	3.17	up
NOMO3	408050	0.0001389	3.17	up
NOMO3	408050	0.0001389	3.17	up
LGALS3	3958	0.0001396	4.73	up
MT2A	4502	0.0001397	8.44	up
RCN1	5954	0.0001404	1.77	up
SERINC1	57515	0.0001408	3.36	up
CLK1	1195	0.000141	2.78	up
SNORD115-33	100033807	0.000141	5.1	up
PDLIM1	9124	0.0001419	4.57	up
SEPT11	55752	0.0001423	2.17	up
GLYR1	84656	0.0001426	1.73	up
---	---	0.0001438	4	up
DYNLL1	8655	0.0001443	4.99	up
AP2B1	163	0.0001444	4.08	up
GLTSCR2	29997	0.0001444	2.54	up
BCL2L1	598	0.0001497	5.44	up
RTN4	57142	0.0001502	2.67	up
MC5R	4161	0.0001507	0.59	down
VGLL1	51442	0.0001509	0.51	down
BAT1	---	0.0001521	3.37	up
SLC39A9	55334	0.0001522	2.06	up
LOC100132147	100132147	0.0001543	0.54	down
LOC100132147	100132147	0.0001543	0.54	down
FXR1	8087	0.0001567	1.96	up
PTP4A2	8073	0.0001567	3.16	up
MBNL1	4154	0.000157	2.42	up
LGALS1	3956	0.0001571	5.98	up
TMEM50A	23585	0.0001573	2.26	up
RAD21	5885	0.0001586	2.63	up
---	---	0.0001594	2.12	up
HSPG2	3339	0.0001598	3.9	up
DDAH2	23564	0.0001602	2.14	up
DDAH2	23564	0.0001602	2.14	up
TRBV21OR9-2	6959	0.0001608	0.58	down
SKAP2	8935	0.0001613	1.87	up
PRSS23	11098	0.0001621	3.1	up
CAST	831	0.0001624	2.72	up
PPP1R14B	26472	0.0001629	1.83	up
SON	6651	0.0001632	2.82	up
CCDC47	57003	0.0001632	1.91	up
RPL17	6139	0.0001655	1.78	up
COL4A1	1282	0.0001657	4.18	up
DOCK6	57572	0.0001657	1.7	up
---	---	0.0001658	0.54	down
---	---	0.0001664	2.89	up
EFR3A	23167	0.0001677	3.47	up
ARHGAP17	55114	0.0001679	1.76	up
PDIA3P	171423	0.000168	2.78	up
CKAP5	9793	0.0001692	1.69	up
RPS9	6203	0.0001704	2.32	up
CANX	821	0.0001704	4.6	up
---	---	0.0001705	0.59	down
SNORD115-25	100033801	0.0001712	2.63	up
SNORD95	619570	0.0001724	9.86	up
CYB5R3	1727	0.0001726	2.27	up
EEF1D	1936	0.0001733	2	up
HINT1	3094	0.0001737	2.75	up
---	---	0.0001744	0.51	down
CHD4	1108	0.0001754	2.69	up
EPAS1	2034	0.0001758	3.26	up
POM121C	100101267	0.0001761	2.63	up
TUBA1A	7846	0.0001766	3.27	up
RPS18P9	645958	0.0001768	2.07	up
HNRNPC	3183	0.0001769	3.11	up
SNORA6	574040	0.000177	6.99	up
---	---	0.0001773	0.57	down
DCLK2	166614	0.0001773	2.13	up
CCT3	7203	0.0001793	2.53	up
TCEA1	6917	0.0001794	2.31	up
EIF3D	8664	0.0001795	2.9	up
C9orf78	51759	0.0001801	2.17	up
TBC1D9B	23061	0.0001803	1.86	up
ABCC8	6833	0.0001812	0.56	down
SLC7A5P2	387254	0.0001844	3.35	up
TMED4	222068	0.0001849	2.03	up
---	---	0.0001852	0.54	down
DDAH2	23564	0.0001859	2.04	up
REEP5	7905	0.0001859	2.51	up
DDX17	10521	0.0001862	5.08	up
BUD31	8896	0.0001876	2.11	up
CAPZA1	829	0.0001882	2.16	up
COPZ2	51226	0.0001891	2.67	up
UQCRFS1	7386	0.0001893	2.49	up
---	---	0.0001895	3.6	up
ZFR	51663	0.0001896	2.46	up
FOSL2	2355	0.0001902	2.58	up
CLLU1OS	574016	0.0001909	0.62	down
SART1	9092	0.000191	1.72	up
EIF3A	8661	0.000192	3.2	up
RPS14	6208	0.0001929	3.07	up
SELS	55829	0.0001929	1.78	up
PSMC4	5704	0.0001932	1.65	up
PLEKHB2	55041	0.0001933	1.84	up
SERPINH1	871	0.0001947	3.45	up
PTMA	5757	0.0001954	2.79	up
RPL21	6144	0.0001961	4.57	up
UBE2E1	7324	0.0001962	1.72	up
CLU	1191	0.0001964	9.13	up
ATP6V1G1	9550	0.0001969	1.69	up
TGOLN2	10618	0.0001977	1.97	up
ARHGAP36	158763	0.0001989	0.6	down
FLII	2314	0.0002001	2.29	up
MAP1B	4131	0.0002004	2.07	up
AGFG1	3267	0.0002011	2.54	up
AP2A1	160	0.000202	1.66	up
HSPC159	---	0.0002023	2.22	up
OR2T35	403244	0.0002039	0.46	down
RNU2-1	6066	0.0002042	4.7	up
PPIA	5478	0.0002045	4.63	up
PSMD8	5714	0.0002049	2.64	up
SUMO3	6612	0.0002053	2.41	up
SNORA55	677834	0.0002076	9.18	up
PRELID1	27166	0.0002081	2.34	up
SMURF2	64750	0.000209	2.06	up
NHP2	55651	0.000209	1.73	up
OGDH	4967	0.0002102	4.26	up
---	---	0.0002105	2.72	up
HNRNPD	3184	0.0002128	2.35	up
ZFP36L2	678	0.0002131	2.13	up
ARSE	415	0.0002133	0.61	down
---	---	0.000215	0.37	down
NRP1	8829	0.0002151	1.88	up
RUNDC2C	---	0.0002168	0.52	down
VKORC1	79001	0.0002168	1.84	up
COL6A1	1291	0.0002179	2.71	up
SAMD5	389432	0.0002181	3.04	up
PLXNA2	5362	0.0002184	1.83	up
ATP5H	10476	0.0002188	2.6	up
GFPT1	2673	0.0002197	2	up
SMG1	23049	0.0002211	2.68	up
TRIP12	9320	0.0002212	2.31	up
COL11A2	1302	0.0002216	0.54	down
RPL6	6128	0.0002227	3.92	up
TMED2	10959	0.0002232	3.45	up
CTSD	1509	0.0002236	3.18	up
NDUFA13	51079	0.0002238	2.11	up
PLXDC2	84898	0.0002245	2.38	up
NRP2	8828	0.0002251	1.8	up
CDK2AP1	8099	0.0002253	2.5	up
SFPQ	6421	0.0002271	4.4	up
SCAMP1	9522	0.0002277	1.72	up
KCNN1	3780	0.000229	0.62	down
TRPC4AP	26133	0.0002311	1.72	up
FGL2	10875	0.0002319	6.65	up
APOL1	8542	0.0002327	2.33	up
MSL1	339287	0.0002327	2.63	up
HSPA8	3312	0.0002331	6.38	up
CAP2	10486	0.0002346	1.71	up
BHLHA15	168620	0.0002354	0.59	down
CSNK2B	1460	0.000236	2.18	up
LEPREL1	55214	0.0002368	2.26	up
EIF2S3	1968	0.0002368	2.58	up
SBDS	51119	0.0002369	5.47	up
PPIC	5480	0.0002375	1.73	up
TALDO1	6888	0.0002386	1.72	up
PPP2CA	5515	0.0002408	1.84	up
SNORD50A	26799	0.0002416	2.35	up
SAP18	10284	0.000244	2.95	up
RHEB	6009	0.0002448	2.33	up
PPP1R3C	5507	0.0002452	6.37	up
LUC7L2	51631	0.0002464	2.15	up
---	---	0.0002464	0.58	down
EMP3	2014	0.0002467	4.24	up
RPL30	6156	0.0002473	8.38	up
RPL21	6144	0.0002479	4.31	up
TUFM	7284	0.0002486	1.94	up
RNU2-1	6066	0.0002526	4.52	up
RNU2-1	6066	0.0002526	4.52	up
RNU2-1	6066	0.0002526	4.52	up
RNU2-1	6066	0.0002526	4.52	up
RNU2-1	6066	0.0002526	4.52	up
RNU2-1	6066	0.0002526	4.52	up
RNU2-1	6066	0.0002526	4.52	up
RNU2-1	6066	0.0002526	4.52	up
RNU2-1	6066	0.0002526	4.52	up
CYBRD1	79901	0.0002532	2.78	up
ANXA4	307	0.0002535	2.1	up
ZYX	7791	0.0002546	3.02	up
C3orf10	---	0.000255	1.87	up
PJA2	9867	0.0002552	2.55	up
STK4	6789	0.0002559	2.51	up
LONP2	83752	0.0002568	1.82	up
NAP1L4	4676	0.0002571	2.15	up
RAB1B	81876	0.000258	2.67	up
RBM39	9584	0.0002599	3.98	up
SERPINF1	5176	0.0002604	2.66	up
SNORA65	26783	0.0002619	20.17	up
KLHL33	123103	0.0002628	0.63	down
TSPYL1	7259	0.0002635	1.94	up
SLC14A2	8170	0.0002654	0.6	down
BOLA2	552900	0.0002655	3.1	up
BAT2L2	---	0.0002678	2.77	up
BAT2L1	---	0.0002688	3.3	up
AFF4	27125	0.000269	2.51	up
LMAN1	3998	0.0002703	1.99	up
TCEA1	6917	0.0002712	2	up
CDKN1A	1026	0.0002724	3.18	up
ABLIM3	22885	0.0002733	1.89	up
SETX	23064	0.0002735	1.9	up
CTSA	5476	0.0002737	1.85	up
GOLM1	51280	0.0002739	2.56	up
EPB41L3	23136	0.0002748	2.57	up
EHD4	30844	0.000276	2.27	up
TMBIM1	64114	0.0002762	3.96	up
GPNMB	10457	0.0002763	6.11	up
---	---	0.0002768	0.62	down
C2orf28	51374	0.0002774	1.67	up
---	---	0.0002782	2.03	up
---	---	0.0002784	2.01	up
JAK1	3716	0.0002787	2.57	up
ITM2B	9445	0.0002793	4.33	up
RPL21	6144	0.0002795	4.2	up
GUK1	2987	0.0002795	1.9	up
NDUFA2	4695	0.0002796	2.25	up
ATP6V1A	523	0.0002801	1.74	up
LCE5A	254910	0.0002803	0.61	down
TEX13B	56156	0.0002804	0.61	down
---	---	0.0002814	4.01	up
SNORD8	319103	0.0002823	13.25	up
POMZP3	22932	0.0002826	1.6	up
RPLP0	6175	0.0002832	3.42	up
PALLD	23022	0.0002844	2.06	up
TXN	7295	0.0002878	1.81	up
SSFA2	6744	0.0002878	1.92	up
CTSE	1510	0.0002884	0.61	down
ANGPTL2	23452	0.0002896	2.75	up
ARRDC3	57561	0.0002897	3.68	up
TPM3	7170	0.0002915	4.02	up
MACF1	23499	0.0002929	2.38	up
PRSS37	136242	0.000293	0.63	down
AHSA1	10598	0.000293	2.15	up
HIST1H4C	8364	0.0002934	3.65	up
SH3GLB2	56904	0.0002943	2.02	up
RN7SK	125050	0.0002948	2.36	up
TEKT2	27285	0.0002969	0.43	down
SEC16A	9919	0.0002978	1.84	up
FSCN1	6624	0.0002979	1.93	up
RPL21P28	100131205	0.0002987	3.69	up
NDUFA4	4697	0.0002997	2.43	up
IL6ST	3572	0.0003015	4.08	up
NUPR1	26471	0.0003018	2.36	up
RPL18A	6142	0.0003031	2.11	up
PTP4A1	7803	0.0003033	1.78	up
MLL5	55904	0.0003034	2.82	up
SLC22A8	9376	0.0003034	0.58	down
WTAP	9589	0.0003037	3.47	up
VCL	7414	0.0003048	2.42	up
MGC72080	389538	0.0003049	0.6	down
ACOT9	23597	0.0003051	1.93	up
LOC646513	646513	0.0003054	0.6	down
C20orf191	---	0.0003057	0.61	down
TAOK1	57551	0.0003071	2.02	up
---	---	0.0003073	0.53	down
HOXC6	3223	0.000309	0.63	down
ATP6V0E1	8992	0.0003121	2.67	up
PEA15	8682	0.0003135	2.64	up
SF3B14	51639	0.0003189	2.04	up
ANXA6	309	0.0003191	2.08	up
SORT1	6272	0.0003191	1.8	up
VPS24	---	0.0003199	4.04	up
GNB2	2783	0.00032	1.65	up
MED13L	23389	0.000321	2.42	up
TRAM1	23471	0.0003211	2.55	up
---	---	0.0003227	0.56	down
---	---	0.0003243	0.5	down
NDUFV1	4723	0.0003252	2	up
RAPGEF1	2889	0.0003294	1.93	up
CAPZB	832	0.0003297	4.45	up
HSD3BP4	128102	0.0003308	0.5	down
SNORD116-29	100033821	0.0003314	1.72	up
EIF4B	1975	0.0003319	3.15	up
CBX5	23468	0.000332	2.96	up
SHFM1	7979	0.0003322	5.13	up
TMEM49	---	0.0003339	2.23	up
NARS	4677	0.0003354	2.71	up
MYADM	91663	0.0003354	2.66	up
WSB2	55884	0.0003354	1.77	up
ARF1	375	0.0003356	2.62	up
STRN4	29888	0.0003364	1.66	up
RER1	11079	0.0003365	2.02	up
---	---	0.000337	0.52	down
OR2T3	343173	0.0003424	0.58	down
CDH5	1003	0.0003455	1.56	up
---	---	0.0003457	4.17	up
SNORD32A	26819	0.0003465	19.06	up
---	---	0.0003466	3.01	up
TSPAN3	10099	0.0003486	3.26	up
MAPRE1	22919	0.000349	2.42	up
NDUFA3	4696	0.0003499	1.77	up
---	---	0.0003511	1.89	up
CLIC1	1192	0.0003515	2.53	up
TBC1D8	11138	0.0003523	1.93	up
SMG1	23049	0.0003563	4.23	up
VAMP2	6844	0.0003564	4.05	up
SPATS2L	26010	0.0003571	2.89	up
MAGED2	10916	0.0003573	2.53	up
RPL13AP5	728658	0.0003581	4.91	up
CSDA	8531	0.0003587	3.49	up
HEXIM1	10614	0.00036	1.96	up
MARCKS	4082	0.0003639	3.37	up
NDUFB10	4716	0.0003639	2.98	up
JTB	10899	0.0003641	2.19	up
KRTAP5-4	387267	0.0003653	0.45	down
SCARNA17	677769	0.0003665	7.88	up
FKBP9	11328	0.0003673	2.46	up
C11orf10	746	0.0003674	2.08	up
LASS2	---	0.0003683	3.27	up
SF3A1	10291	0.0003684	1.79	up
BOD1	91272	0.0003695	1.77	up
ERH	2079	0.0003699	2.56	up
SNORD78	692198	0.0003718	5.82	up
SPANXA2	728712	0.0003724	0.58	down
SPANXA2	728712	0.0003724	0.58	down
AKT1	207	0.0003743	1.88	up
RPL37A	6168	0.0003747	3	up
CLPTM1	1209	0.0003754	1.64	up
ATP5I	521	0.0003762	3.58	up
SNORA70G	100379132	0.0003766	3.25	up
SNORD116-20	100033431	0.000377	5.62	up
RHOB	388	0.0003786	2.93	up
SPANXE	171489	0.0003788	0.5	down
C6orf15	29113	0.0003817	0.64	down
ZNF624	57547	0.0003837	0.63	down
PRM1	5619	0.0003846	0.49	down
C6orf15	29113	0.0003846	0.64	down
DAD1	1603	0.000385	3	up
DUSP4	1846	0.0003884	2.13	up
PDAP1	11333	0.0003886	2.67	up
SF3B3	23450	0.0003896	2.23	up
WBP2	23558	0.00039	2.55	up
CAPG	822	0.0003903	3.03	up
---	---	0.0003912	0.63	down
RPL6	6128	0.0003921	3.83	up
NONO	4841	0.0003932	2.44	up
---	---	0.0003945	2.05	up
C6orf48	50854	0.0003949	1.93	up
C6orf48	50854	0.0003949	1.93	up
RPL5	6125	0.0003962	2.12	up
C6orf15	29113	0.0003978	0.65	down
SMG1	23049	0.0004025	4.28	up
CYC1	1537	0.0004032	2.24	up
SNORA70E	100379250	0.0004039	0.54	down
DRAP1	10589	0.0004052	2.54	up
LOC400499	400499	0.0004054	0.65	down
KIAA1191	57179	0.0004057	2.03	up
RGS2	5997	0.000406	5.96	up
PPP1CA	5499	0.0004067	2.25	up
UBE2D3	7323	0.0004074	1.95	up
ABLIM1	3983	0.0004098	2.53	up
BAT2L1	---	0.0004115	2.32	up
ATP6AP1	537	0.0004116	1.55	up
PRDX6	9588	0.0004135	3.84	up
MFI2	4241	0.0004144	1.74	up
EIF2AK1	27102	0.0004145	2.19	up
RPL36AL	6166	0.0004152	3.91	up
ARF3	377	0.000416	2.49	up
LGMN	5641	0.000417	4.49	up
DDX6	1656	0.0004179	2.6	up
RIPK4	54101	0.0004183	1.95	up
TECR	9524	0.0004217	2.03	up
ACLY	47	0.0004236	3.69	up
MKI67IP	84365	0.000424	1.74	up
FOXD1	2297	0.0004245	2.32	up
NPAS2	4862	0.0004255	1.76	up
STAB1	23166	0.000426	1.9	up
DBI	1622	0.0004274	2.22	up
LOC440419	---	0.000428	0.65	down
LASP1	3927	0.0004285	2.83	up
SPON2	10417	0.0004287	2.28	up
---	---	0.0004295	0.42	down
SNORD96A	619571	0.0004307	2.91	up
DHX16	8449	0.0004308	1.54	up
SEC24D	9871	0.000433	1.62	up
BET1L	51272	0.0004341	1.75	up
PNN	5411	0.0004353	2.32	up
SNORD83B	116938	0.0004375	5.63	up
MRPL32	64983	0.0004387	1.63	up
TUBB2C	---	0.0004391	2.02	up
CAPN2	824	0.0004406	2.79	up
TAGLN	6876	0.0004407	3.62	up
TMEM59	9528	0.0004437	2.93	up
KRTAP10-7	386675	0.0004437	0.6	down
WASL	8976	0.000444	1.76	up
C12orf57	113246	0.0004447	1.94	up
USP7	7874	0.0004448	2.37	up
PTK2	5747	0.0004485	2.26	up
SH3GLB1	51100	0.000449	1.56	up
SNORD83A	116937	0.0004529	1.94	up
---	---	0.0004532	0.61	down
FN1	2335	0.0004583	6.37	up
MYO1C	4641	0.0004592	2.26	up
KCNJ15	3772	0.0004593	0.61	down
NAP1L1	4673	0.0004594	2.46	up
ELOF1	84337	0.0004597	1.79	up
SNORD24	26820	0.0004608	6.7	up
ADAR	103	0.0004614	2.47	up
LASS6	---	0.0004629	3.69	up
ZMAT2	153527	0.0004652	2.32	up
TM9SF3	56889	0.0004658	2.42	up
CDKN1B	1027	0.0004658	1.92	up
PRPF6	24148	0.0004667	2.02	up
CSRP1	1465	0.0004672	2.1	up
TCF25	22980	0.0004674	2.47	up
TUG1	55000	0.0004681	1.53	up
ZMIZ2	83637	0.0004687	1.91	up
C1orf194	127003	0.0004699	0.61	down
SRP68	6730	0.0004716	1.84	up
KIR3DS1	3813	0.000472	0.59	down
C1orf43	25912	0.0004733	2.62	up
SF3B2	10992	0.0004756	2.19	up
PAPSS2	9060	0.0004762	2.8	up
DYNC1LI2	1783	0.0004771	2.63	up
EIF3I	8668	0.0004775	2.94	up
PABPN1	8106	0.00048	1.96	up
LAMB2	3913	0.0004813	2.57	up
ATP9A	10079	0.0004822	2.54	up
---	---	0.0004829	0.64	down
SIGLEC6	946	0.000483	0.53	down
PRMT1	3276	0.0004894	2.53	up
SF3B5	83443	0.0004898	2.58	up
H3F3A	3020	0.00049	3.64	up
OR2T2	401992	0.0004914	0.45	down
PDLIM7	9260	0.0004925	2.04	up
SLC13A3	64849	0.000494	0.64	down
LGALS3BP	3959	0.0004955	4.37	up
LOC388630	388630	0.0004967	0.64	down
SNORD28	9300	0.0004979	3.91	up
SNORD55	26811	0.000501	16.43	up
---	---	0.0005037	2.25	up
S100A4	6275	0.0005041	1.84	up
PFKFB3	5209	0.0005051	1.78	up
HLA-DPA1	3113	0.0005147	4.32	up
HLA-DPA1	3113	0.0005147	4.32	up
CDC42BPB	9578	0.000515	2.05	up
KIAA0494	9813	0.0005164	2.5	up
KPNB1	3837	0.0005181	2.66	up
H3F3A	3020	0.0005194	3.46	up
MRFAP1	93621	0.0005234	2.7	up
KIAA0247	9766	0.000525	1.84	up
WDFY1	57590	0.0005261	1.55	up
RPL41	6171	0.0005266	4.54	up
SEPT2	4735	0.0005275	3.82	up
PRDX1	5052	0.0005276	3.3	up
NR4A1	3164	0.0005279	2.11	up
CREBBP	1387	0.0005292	2.19	up
TPD52L2	7165	0.0005294	2.21	up
---	---	0.0005297	4.06	up
---	---	0.0005299	0.57	down
SLC1A7	6512	0.0005299	0.61	down
PMP22	5376	0.0005304	2.18	up
ATL3	25923	0.0005322	1.72	up
UBE2G2	7327	0.0005328	2.22	up
SNORA73A	6080	0.0005352	23.28	up
FMNL3	91010	0.0005365	1.98	up
SPAG9	9043	0.0005376	2.65	up
TEAD1	7003	0.0005382	2.62	up
PMS2P1	5379	0.0005385	2.73	up
DHX16	8449	0.0005398	1.52	up
ILK	3611	0.000541	2.26	up
GIT2	9815	0.0005412	1.89	up
COX7A1	1346	0.0005415	1.71	up
---	---	0.0005418	0.64	down
PELO	53918	0.0005443	2.76	up
FLJ37786	642691	0.0005443	0.58	down
RPL41	6171	0.0005464	6.82	up
RPL41	6171	0.0005464	6.82	up
CLMN	79789	0.0005478	1.78	up
HNRNPR	10236	0.0005498	2.37	up
OR10G9	219870	0.0005519	0.59	down
LAPTM4A	9741	0.0005547	2.89	up
SMG1	23049	0.0005574	2.35	up
SMG1	23049	0.0005574	2.35	up
SMG1	23049	0.0005586	3.18	up
RPL36A	6173	0.0005586	4.54	up
NDUFA6	4700	0.0005589	1.77	up
SNORD49A	26800	0.000559	5.69	up
CFB	629	0.0005602	1.7	up
RAB5B	5869	0.0005605	3.19	up
CALCOCO2	10241	0.0005625	2.71	up
GLIS1	148979	0.0005626	0.61	down
G3BP1	10146	0.000563	2.88	up
KIR2DS4	3809	0.0005631	0.58	down
HERPUD1	9709	0.0005645	3.64	up
DDX24	57062	0.0005646	1.97	up
RHOBTB3	22836	0.0005674	2.72	up
CFB	629	0.0005702	1.66	up
AQP7	364	0.000572	0.55	down
ARL2BP	23568	0.0005742	2.11	up
POLR2L	5441	0.0005765	3.4	up
RIMKLA	284716	0.0005766	0.61	down
LAMC1	3915	0.0005766	2.74	up
---	---	0.000578	3.05	up
APOBEC3A	200315	0.0005832	0.61	down
LMNA	4000	0.0005844	2.84	up
ZSWIM6	57688	0.0005845	2.42	up
DMBT1	1755	0.0005853	0.65	down
UBE2Q2	92912	0.0005863	1.88	up
---	---	0.0005899	0.64	down
MVP	9961	0.0005903	1.95	up
EIF4A2	1974	0.0005915	2.06	up
CNN2	1265	0.0005921	2.88	up
C19orf6	91304	0.0005968	2.21	up
MLLT6	4302	0.0005978	4.5	up
MFF	56947	0.0005989	2.24	up
---	---	0.0005994	0.55	down
COL9A2	1298	0.0006048	0.58	down
ANXA7	310	0.0006055	1.71	up
TAPBP	6892	0.0006132	1.82	up
BOLA3	388962	0.0006134	1.9	up
CYTH1	9267	0.0006156	1.93	up
NENF	29937	0.0006196	2.08	up
RAPSN	5913	0.0006198	0.67	down
FKBP10	60681	0.0006228	1.96	up
LTBP3	4054	0.0006236	2.41	up
VPS39	23339	0.0006238	2.23	up
REST	5978	0.0006256	1.56	up
IFITM3	10410	0.0006256	4.25	up
SNORA20	677806	0.0006258	17.76	up
PLEC	5339	0.0006274	1.96	up
POLR2A	5430	0.0006281	1.99	up
SUMF2	25870	0.0006294	1.68	up
ACTG1	71	0.0006298	4.58	up
KLF4	9314	0.0006335	2.56	up
PRM2	5620	0.0006357	0.63	down
RPLP2	6181	0.0006376	5.23	up
B4GALT1	2683	0.0006395	1.73	up
PPIB	5479	0.00064	1.89	up
ANAPC1	64682	0.000641	1.55	up
SNORD50B	692088	0.0006413	5.42	up
UQCRQ	27089	0.0006413	2.85	up
ATXN1	6310	0.0006441	1.73	up
HIST2H2AC	8338	0.0006469	2.1	up
COX5A	9377	0.0006482	2.12	up
MIR7-2	407044	0.0006507	0.63	down
XPA	7507	0.0006509	1.8	up
SMG5	23381	0.000652	1.87	up
---	---	0.0006521	2.65	up
---	---	0.0006521	2.65	up
HNRNPUL2	221092	0.0006536	2.1	up
NAPA	8775	0.0006556	2.41	up
NDFIP1	80762	0.0006598	2.05	up
---	---	0.0006598	1.6	up
---	---	0.0006598	1.6	up
---	---	0.0006598	1.6	up
PIGR	5284	0.0006627	0.59	down
RPS21	6227	0.0006629	3.42	up
---	---	0.0006637	0.59	down
FAU	2197	0.0006643	2.2	up
C1orf187	374946	0.0006688	0.62	down
AARS	16	0.0006706	1.84	up
CRABP2	1382	0.0006708	2.22	up
---	---	0.0006738	0.59	down
FAM96B	51647	0.0006764	1.63	up
NOTCH3	4854	0.0006773	1.8	up
ANKRD36B	57730	0.0006798	3.03	up
CTNND1	1500	0.0006853	1.99	up
NCRNA00152	---	0.0006863	4.45	up
SPEN	23013	0.0006871	1.59	up
PSMD7	5713	0.0006888	2.31	up
IGFBP4	3487	0.0006891	3.12	up
SNORA40	677822	0.00069	11.79	up
DENND3	22898	0.00069	1.76	up
SEPW1	6415	0.0006909	2.31	up
HSBP1	3281	0.0006918	1.73	up
KCNQ1	3784	0.0006919	0.62	down
RNU4-1	26835	0.0006933	2.8	up
---	---	0.0006934	0.52	down
GIGYF2	26058	0.0006967	1.76	up
RPL21	6144	0.000699	3.45	up
PRPF8	10594	0.0007009	2.59	up
TIMP3	7078	0.0007016	4.57	up
---	---	0.0007034	0.5	down
OR2T34	127068	0.0007062	0.62	down
THOC4	---	0.0007077	1.82	up
SMARCA4	6597	0.0007128	1.63	up
API5	8539	0.0007142	1.64	up
STX4	6810	0.000715	2.29	up
---	---	0.0007175	0.48	down
TAF15	8148	0.00072	4	up
---	---	0.0007217	2.65	up
---	---	0.0007217	2.65	up
WDR26	80232	0.0007227	2.28	up
GPN1	11321	0.0007231	1.97	up
TPM1	7168	0.0007232	2.29	up
C14orf166	51637	0.0007266	2.46	up
LOC400968	400968	0.0007273	0.53	down
POLR2J4	84820	0.0007287	3.38	up
THBS2	7058	0.00073	3.77	up
KLK2	3817	0.0007334	0.58	down
ADAMTSL4	54507	0.000734	1.65	up
GNAI3	2773	0.0007359	1.68	up
SFSWAP	6433	0.0007367	1.51	up
SMG1	23049	0.0007404	3.88	up
LYST	1130	0.0007427	3.3	up
TRIB2	28951	0.0007444	2.26	up
PSMA6	5687	0.0007452	1.93	up
HIPK3	10114	0.0007453	2.58	up
TMEM147	10430	0.0007476	2.4	up
TEX2	55852	0.0007499	2.46	up
---	---	0.00075	0.65	down
SPCS2	9789	0.0007508	1.88	up
HTR5A	3361	0.0007513	0.62	down
RPS26P11	441502	0.0007534	2.91	up
UBA2	10054	0.0007536	1.95	up
POM121	9883	0.0007547	2.29	up
NCSTN	23385	0.0007548	1.69	up
NINJ1	4814	0.0007566	1.87	up
NDUFV2	4729	0.000758	1.7	up
ANGPTL4	51129	0.0007581	3.71	up
YPEL5	51646	0.0007608	1.75	up
IAH1	285148	0.0007613	2.19	up
C19orf10	56005	0.0007638	1.76	up
NUFIP2	57532	0.0007647	2.3	up
NXF1	10482	0.0007669	1.78	up
COX8A	1351	0.0007681	1.87	up
TLN1	7094	0.0007703	2.97	up
NUP98	4928	0.0007717	1.86	up
BTBD1	53339	0.000772	1.61	up
HTR3E	285242	0.0007742	0.62	down
PITPNA	5306	0.000775	2.86	up
FBXO39	162517	0.0007824	0.61	down
WBSCR22	114049	0.0007831	1.51	up
---	---	0.0007843	2	up
SNORD29	9297	0.0007852	18.59	up
HMOX2	3163	0.0007879	1.7	up
SRSF6	6431	0.00079	2.89	up
CLIC1	1192	0.0007938	2.67	up
SNRPD2	6633	0.0007939	1.98	up
---	---	0.0007939	0.63	down
MMP9	4318	0.0007942	3.36	up
FKBP1A	2280	0.0007957	1.99	up
---	---	0.0007966	0.64	down
NPBWR2	2832	0.0007967	0.58	down
PLP2	5355	0.0007979	3.38	up
INSC	387755	0.0007989	0.53	down
EIF4B	1975	0.0008019	2.93	up
SEZ6	124925	0.0008024	0.63	down
SH3GL1	6455	0.0008035	2.87	up
COL4A2	1284	0.0008042	2.84	up
PPP1CC	5501	0.0008085	2.3	up
DNAJB11	51726	0.0008116	2.05	up
ITGB1	3688	0.0008155	2.94	up
TNS4	84951	0.0008159	0.62	down
SKIV2L2	23517	0.0008167	1.79	up
LRRC52	440699	0.0008174	0.64	down
LILRA1	11024	0.0008269	0.65	down
XRCC6	2547	0.0008303	1.79	up
MUC7	4589	0.0008305	0.56	down
PFDN2	5202	0.0008308	1.76	up
POLDIP2	26073	0.0008336	1.54	up
GAS6	2621	0.0008345	3.13	up
LRRFIP1	9208	0.0008404	2.75	up
FAM83D	81610	0.0008407	0.67	down
DUSP6	1848	0.0008436	1.88	up
SEC23A	10484	0.0008447	1.63	up
AP1B1	162	0.0008458	2.25	up
---	---	0.0008462	0.62	down
TUBA1C	84790	0.0008488	1.87	up
LARP1	23367	0.0008502	1.87	up
LOC388692	388692	0.0008507	0.55	down
CHMP5	51510	0.0008583	2.45	up
SNORD6	692075	0.000859	10.74	up
EMX2	2018	0.0008598	0.66	down
H2BFM	286436	0.00086	0.62	down
PPFIBP1	8496	0.0008648	3.17	up
PHLDA1	22822	0.000865	2.58	up
RPSAP15	220885	0.0008652	0.63	down
FBL	2091	0.0008657	2.71	up
ZFP36	7538	0.0008714	4.19	up
XPO6	23214	0.0008743	2.14	up
CLPTM1L	81037	0.0008752	2.24	up
GPR133	283383	0.0008753	2.33	up
COX6A1	1337	0.0008758	1.68	up
KRTAP5-11	440051	0.000878	0.51	down
MMP2	4313	0.0008836	2.97	up
RAB13	5872	0.0008841	5.09	up
TXNIP	10628	0.0008879	5.05	up
ADAM19	8728	0.0008882	2.68	up
COX4I1	1327	0.0008882	1.89	up
C14orf2	9556	0.0008931	2.24	up
NUB1	51667	0.0008949	1.85	up
UBE2S	27338	0.0008957	2.09	up
CDK6	1021	0.0008978	1.75	up
NEURL	9148	0.0008991	0.65	down
GABARAPL2	11345	0.0009002	2.46	up
TMEM123	114908	0.0009034	2.64	up
---	---	0.0009045	0.2	down
C20orf185	---	0.0009085	0.63	down
KIR2DL1	3802	0.00091	0.65	down
USMG5	84833	0.0009117	3.54	up
C8orf73	642475	0.0009125	0.55	down
FXYD5	53827	0.0009138	1.95	up
FGFR2	2263	0.0009191	0.65	down
POLR2J3	548644	0.0009201	2.48	up
EIF5AL1	143244	0.0009266	2.75	up
---	---	0.0009289	0.25	down
SNORD116-1	100033413	0.0009324	2.27	up
SERINC3	10955	0.0009349	2.2	up
BMS1P1	728053	0.0009356	1.73	up
PTMA	5757	0.0009361	2.72	up
ASH1L	55870	0.0009364	1.65	up
PRRC1	133619	0.0009419	1.88	up
CRIP2	1397	0.0009434	2.26	up
BNIP3L	665	0.0009437	1.76	up
SNORD33	26818	0.000945	9.75	up
PPFIA1	8500	0.0009456	1.78	up
ANXA2P2	304	0.000947	2.25	up
THOC4	---	0.000947	1.73	up
MRPS7	51081	0.0009508	1.89	up
RBM14	10432	0.0009534	1.86	up
SESN3	143686	0.0009632	3.88	up
DPF2	5977	0.0009643	1.72	up
LY9	4063	0.000965	0.67	down
PAFAH1B2	5049	0.0009654	3.04	up
ANKRD40	91369	0.0009692	1.77	up
OSMR	9180	0.0009701	2.02	up
C1orf230	---	0.0009717	0.64	down
VTRNA1-2	56663	0.0009724	2.61	up
PDIA4	9601	0.0009742	1.95	up
YBX1	4904	0.0009778	2.59	up
APOC4	346	0.0009789	0.57	down
FLJ44790	400850	0.0009793	0.63	down
PGA4	643847	0.0009831	0.59	down
CCR6	1235	0.000985	0.65	down
NLGN4X	57502	0.0009855	0.64	down
SUB1	10923	0.000987	2	up
KRTAP10-10	353333	0.0009873	0.65	down
SNORD3A	780851	0.0009877	3.22	up
SNORD3A	780851	0.0009877	3.22	up
SNORD3A	780851	0.0009877	3.22	up
SNORD3A	780851	0.0009877	3.22	up
SNORD3A	780851	0.0009877	3.22	up
DDT	1652	0.0009881	1.6	up
RAB5C	5878	0.000989	2.78	up
CYFIP1	23191	0.0009921	1.95	up
DIAPH1	1729	0.0009948	1.71	up
---	---	0.0009956	0.51	down
UTRN	7402	0.0009963	3.37	up
GPC6	10082	0.0009966	1.96	up
KIR3DL1	3811	0.0009973	0.59	down
PGCP	---	0.0009992	1.75	up
---	---	0.0010015	0.58	down
APOA1BP	128240	0.0010029	2.47	up
SQSTM1	8878	0.001003	3.09	up
SNORD115-17	100033455	0.0010033	2.36	up
SNORD115-17	100033455	0.0010033	2.36	up
SNORD115-17	100033455	0.0010033	2.36	up
CD99	4267	0.0010091	3.24	up
CD99	4267	0.0010091	3.24	up
LGR6	59352	0.0010092	2.18	up
BAT3	---	0.0010129	1.93	up
BAT3	---	0.0010129	1.93	up
SFTPD	6441	0.0010137	0.53	down
SMG1	23049	0.001015	4.19	up
RPLP1	6176	0.0010152	4.59	up
LOC728175	728175	0.0010175	0.59	down
TAF7	6879	0.0010185	2.09	up
---	---	0.0010187	1.96	up
A2M	2	0.0010218	3.91	up
RPL5	6125	0.0010241	4.54	up
CBFB	865	0.0010248	1.77	up
SNORA41	619569	0.0010293	2.5	up
IFNA1	3439	0.0010327	0.56	down
C22orf9	---	0.0010336	1.56	up
GSN	2934	0.0010351	4.1	up
DEFT1P	170949	0.0010361	0.57	down
DEFT1P	170949	0.0010361	0.57	down
RDX	5962	0.0010368	1.85	up
AURKC	6795	0.0010374	0.64	down
C1orf152	---	0.001038	3.02	up
TUBB2A	7280	0.0010381	3.54	up
TUBB2A	7280	0.0010381	3.54	up
CDV3	55573	0.0010403	2.05	up
UBE2F	140739	0.0010403	2.28	up
ZNF259	8882	0.0010421	1.67	up
---	---	0.0010473	1.61	up
FTSJD2	23070	0.0010483	1.7	up
BAZ1B	9031	0.0010521	2.43	up
---	---	0.0010582	0.51	down
RPS13	6207	0.0010614	5.27	up
SNORA22	677807	0.0010616	2.12	up
PAX3	5077	0.0010617	0.64	down
MIR622	693207	0.0010623	9.71	up
ELOVL5	60481	0.0010645	2.09	up
UCK2	7371	0.0010683	1.75	up
CDK14	5218	0.0010687	2.48	up
MATR3	9782	0.0010713	2.25	up
SLC6A3	6531	0.0010715	0.59	down
RBMS2	5939	0.0010724	2.2	up
GAGE12B	729428	0.0010747	0.35	down
PTPN1	5770	0.0010773	1.85	up
TNXA	7146	0.0010821	2.02	up
RPL5	6125	0.0010822	7.26	up
---	---	0.0010873	0.6	down
OR7C2	26658	0.0010906	0.6	down
EIF4B	1975	0.0010924	3.86	up
UBE2L3	7332	0.001104	1.75	up
PTMS	5763	0.0011049	2.02	up
---	---	0.0011059	0.6	down
GARS	2617	0.0011094	2.03	up
UQCRC1	7384	0.0011098	1.68	up
ZNF460	10794	0.0011113	2.21	up
TGFB1	7040	0.0011138	2.64	up
---	---	0.0011171	0.54	down
RNU5E	---	0.0011197	4.81	up
CDK5RAP3	80279	0.001123	1.58	up
HNRNPF	3185	0.0011236	1.84	up
RPL13AP20	387841	0.0011263	1.86	up
---	---	0.0011273	4.53	up
BTBD16	118663	0.0011429	0.58	down
EIF3G	8666	0.0011448	2.23	up
MYL9	10398	0.001145	3.55	up
LTBP2	4053	0.0011516	2.45	up
SECISBP2L	9728	0.0011517	1.67	up
CLRN2	645104	0.0011547	0.61	down
ZMAT3	64393	0.0011549	1.68	up
NBL1	4681	0.001157	1.8	up
CCDC72	51372	0.0011622	2.52	up
PSME2	5721	0.0011671	2.78	up
ZC3H11A	9877	0.0011707	2.46	up
OPN1MW2	728458	0.0011714	0.6	down
SNORA44	677825	0.0011727	4.94	up
FLJ44838	644767	0.0011738	0.65	down
---	---	0.0011743	0.58	down
GPR183	1880	0.0011766	2.07	up
PLTP	5360	0.001184	2.01	up
EHD3	30845	0.0011851	2.23	up
BAT3	---	0.0011887	1.91	up
SGMS2	166929	0.0011888	1.87	up
ITCH	83737	0.0011891	1.7	up
PPP6C	5537	0.0011892	1.61	up
C22orf37	---	0.0011913	0.64	down
LOC440792	440792	0.0011931	0.58	down
ACTA2	59	0.0011955	4.06	up
PTPLAD1	51495	0.0011989	1.72	up
FLJ16171	441116	0.0011996	0.4	down
CITED2	10370	0.0012001	2.24	up
SNORD5	692072	0.0012049	3.02	up
---	---	0.001207	0.6	down
ATP5A1	498	0.0012082	1.74	up
SLFN11	91607	0.0012084	1.93	up
CNIH	10175	0.0012131	1.65	up
EFEMP2	30008	0.0012146	1.71	up
FIBP	9158	0.0012197	1.57	up
CSAG1	158511	0.0012203	0.53	down
KIR2DS2	100132285	0.0012272	0.62	down
OSBP	5007	0.0012304	1.54	up
KIAA1257	57501	0.0012366	0.69	down
RPS26	6231	0.0012377	2.75	up
RAB2A	5862	0.00124	2.11	up
PGAM1	5223	0.0012401	1.63	up
---	---	0.0012457	2	up
SYN2	6854	0.0012547	0.66	down
PPIAL4A	164022	0.0012587	3.65	up
C20orf30	---	0.0012652	3.23	up
CTBP1	1487	0.0012661	1.72	up
FLJ46361	375940	0.0012682	0.65	down
NT5E	4907	0.0012687	3.98	up
ALOX15B	247	0.0012689	0.67	down
C3orf10	---	0.0012713	1.69	up
SNORA38B	100124536	0.0012757	3.73	up
ARHGAP1	392	0.0012771	2.27	up
---	---	0.0012795	0.55	down
SUN1	23353	0.0012822	1.73	up
CACNB4	785	0.0012933	0.62	down
MRPL24	79590	0.0012957	1.72	up
SLC12A7	10723	0.0012964	1.87	up
RNF10	9921	0.0013045	1.57	up
TRIM8	81603	0.0013054	2.6	up
GABARAP	11337	0.0013098	4.89	up
ANO6	196527	0.00131	1.87	up
GTF3A	2971	0.0013112	1.52	up
NCKAP1	10787	0.0013171	1.89	up
CDH15	1013	0.0013218	0.6	down
GORASP1	64689	0.0013228	1.62	up
HEXB	3074	0.0013271	1.97	up
BHLHE40	8553	0.0013292	4.46	up
AHNAK2	113146	0.0013305	5.27	up
PIGY	84992	0.0013322	1.8	up
HBG1	3047	0.0013333	0.45	down
HBG1	3047	0.0013333	0.45	down
DRD5	1816	0.0013354	0.51	down
IL1F6	---	0.0013391	0.58	down
MIR23A	407010	0.0013422	2.09	up
BAT2	---	0.0013432	1.6	up
HSFX1	100506164	0.0013507	0.59	down
HSFX1	100506164	0.0013507	0.59	down
ROMO1	140823	0.0013522	1.97	up
HAX1	10456	0.0013545	2.43	up
THBS4	7060	0.0013563	2.06	up
RNASEK	440400	0.0013591	4.26	up
CCT5	22948	0.0013595	2.08	up
---	---	0.0013606	0.55	down
PPP6R3	55291	0.0013644	2.02	up
RPS27A	6233	0.0013666	4.18	up
PUM1	9698	0.0013669	2.11	up
PGA5	5222	0.0013744	0.61	down
MIR205	406988	0.0013749	0.52	down
FCER1G	2207	0.0013775	2.74	up
CTDSP2	10106	0.0013829	1.83	up
---	---	0.0013872	0.5	down
TANC1	85461	0.0013912	2.07	up
CMTM3	123920	0.0013924	1.63	up
---	---	0.0013929	2.21	up
---	---	0.0013936	0.55	down
RPLP0	6175	0.0013946	5.53	up
SLC9A1	6548	0.0013987	2.4	up
GLT25D1	79709	0.0013989	1.62	up
IGF2R	3482	0.0013991	2.02	up
KRTAP5-2	440021	0.0014043	0.56	down
TMEM66	51669	0.0014115	3.48	up
BAT2	---	0.001414	1.52	up
---	---	0.0014159	0.63	down
PSMB2	5690	0.0014161	1.48	up
GHITM	27069	0.0014194	1.99	up
MT1P2	645745	0.0014258	0.57	down
RBL1	5933	0.0014284	0.6	down
---	---	0.0014296	0.5	down
BTG1	694	0.0014308	3.48	up
---	---	0.0014379	0.61	down
OR10Q1	219960	0.0014384	0.58	down
CDC25B	994	0.0014451	1.65	up
EIF4G1	1981	0.0014458	2.49	up
SLC34A1	6569	0.0014497	0.55	down
ZMYND10	51364	0.0014498	0.66	down
KRTAP10-11	386678	0.0014499	0.61	down
JAG1	182	0.0014519	3.07	up
STRAP	11171	0.001459	1.66	up
DEFA3	1668	0.0014622	0.53	down
DEFA3	1668	0.0014622	0.53	down
DEFA3	1668	0.0014622	0.53	down
SASH1	23328	0.001464	2.08	up
GNB1	2782	0.0014731	2.48	up
KHDRBS1	10657	0.001475	1.52	up
IL22RA1	58985	0.0014761	0.64	down
SYT2	127833	0.0014806	0.67	down
ACAN	176	0.0014823	5.36	up
ZC3H15	55854	0.0014878	1.64	up
PRLHR	2834	0.0014892	0.63	down
IVNS1ABP	10625	0.0014894	2.18	up
CHCHD2	51142	0.0014924	2.52	up
MAP3K3	4215	0.0014953	1.5	up
NDUFB1	4707	0.001496	1.91	up
SSRP1	6749	0.0014961	1.92	up
DNM2	1785	0.0014995	2.37	up
MGRN1	23295	0.0015006	1.64	up
OR5E1P	26343	0.0015015	0.56	down
RAD50	10111	0.0015016	1.82	up
ELK3	2004	0.0015057	2.18	up
UBTF	7343	0.0015082	1.89	up
TYMS	7298	0.0015214	2.22	up
CPAMD8	27151	0.0015232	0.67	down
---	---	0.0015268	0.61	down
AP3D1	8943	0.0015298	2.41	up
GFI1B	8328	0.0015312	0.61	down
---	---	0.001535	0.6	down
---	---	0.001536	0.52	down
---	---	0.001536	0.52	down
WDR93	56964	0.0015368	0.64	down
MLXIP	22877	0.0015495	2.25	up
---	---	0.0015498	0.5	down
TTLL9	164395	0.0015528	0.61	down
NOP58	51602	0.001557	1.69	up
---	---	0.0015624	0.56	down
---	---	0.0015624	0.56	down
POLR2J3	548644	0.0015632	4.89	up
ARHGEF12	23365	0.0015647	2.54	up
C9orf5	---	0.0015654	1.47	up
CD44	960	0.0015662	2.15	up
CDK12	51755	0.0015681	2.33	up
CCDC80	151887	0.0015721	5.56	up
MYO9B	4650	0.0015736	2.03	up
AP2M1	1173	0.001574	2.56	up
PFN1	5216	0.0015754	2.46	up
---	---	0.0015812	0.66	down
VPS11	55823	0.0015813	1.67	up
PGA3	643834	0.0015855	0.62	down
PLA2R1	22925	0.0015874	1.92	up
---	---	0.0015887	3.5	up
PLEKHM1P	440456	0.0015888	2.25	up
PGAM1	5223	0.0015891	1.65	up
FOSB	2354	0.0015919	5.88	up
UHMK1	127933	0.0015919	2.22	up
ATP6V1E1	529	0.0015936	1.79	up
DOCK11	139818	0.0015949	2.49	up
SLC25A3	5250	0.0015989	1.6	up
RPL29	6159	0.0016033	2.1	up
LY6G6C	80740	0.0016047	0.64	down
SSNA1	8636	0.0016086	1.56	up
CXCR4	7852	0.0016096	2.58	up
DCAF7	10238	0.0016101	1.6	up
TSC22D4	81628	0.0016121	1.69	up
SEPT9	10801	0.001615	1.83	up
ZBED1	9189	0.0016178	1.55	up
ZBED1	9189	0.0016178	1.55	up
PPP2R4	5524	0.0016244	1.98	up
KIDINS220	57498	0.0016256	2.14	up
SRP9	6726	0.0016265	2.48	up
MAN2C1	4123	0.001628	2.2	up
ACIN1	22985	0.0016287	2.25	up
LOC138412	138412	0.0016304	1.66	up
SRD5A1	6715	0.001633	0.59	down
SPRR1B	6699	0.0016385	0.61	down
GABRA5	2558	0.0016436	0.61	down
---	---	0.0016441	0.51	down
---	---	0.0016472	0.67	down
MTCH2	23788	0.0016493	1.65	up
CTSC	1075	0.0016506	2.1	up
---	---	0.0016551	1.93	up
CCL2	6347	0.0016552	4.05	up
VPS28	51160	0.0016631	1.67	up
TOMM7	54543	0.0016632	3.16	up
HEYL	26508	0.0016702	1.74	up
ARMCX3	51566	0.0016728	1.78	up
PARVA	55742	0.0016765	1.82	up
---	---	0.0016786	0.49	down
LTBR	4055	0.0016801	1.48	up
COL1A2	1278	0.0016883	4.39	up
---	---	0.0016896	0.6	down
SDCBP	6386	0.0016915	2.26	up
SNORD52	26797	0.0016972	4.62	up
LOC388692	388692	0.0017036	0.51	down
SPATA3	130560	0.0017059	0.63	down
SERPINB1	1992	0.0017068	2.16	up
TCF4	6925	0.0017081	2.03	up
RBP2	5948	0.0017121	0.58	down
RPS26	6231	0.0017136	2.62	up
POM121	9883	0.00172	3.13	up
---	---	0.0017204	0.65	down
RPL3	6122	0.0017205	4.93	up
OLFML2B	25903	0.001725	3.9	up
SRP9	6726	0.0017291	1.76	up
MAP4K4	9448	0.0017374	2.13	up
SERPING1	710	0.0017379	2.32	up
C11orf58	10944	0.0017455	2.36	up
MTMR10	54893	0.0017468	1.51	up
PLEKHA2	59339	0.0017473	1.7	up
C10orf10	11067	0.0017479	1.72	up
PON2	5445	0.001751	4.1	up
DCTN2	10540	0.0017532	2.51	up
---	---	0.0017576	0.62	down
PRR13	54458	0.0017603	1.51	up
NID1	4811	0.0017653	2.34	up
SRSF4	6429	0.0017714	1.73	up
ANTXR1	84168	0.0017749	3.75	up
---	---	0.0017838	0.66	down
SGK1	6446	0.001787	1.76	up
C1QA	712	0.0017894	6.68	up
CCDC13	152206	0.0017918	0.53	down
---	---	0.0017919	0.63	down
MAF	4094	0.0017922	1.5	up
ZNF169	169841	0.0017932	0.61	down
C1R	715	0.001794	3.06	up
PAGE5	90737	0.0017948	0.65	down
SCAMP2	10066	0.0017968	1.66	up
SDC2	6383	0.0017987	2.75	up
HLA-DPB1	3115	0.0018082	5.61	up
PRKD2	25865	0.0018188	1.6	up
POTEE	445582	0.0018203	1.78	up
GLUL	2752	0.0018214	1.91	up
IL13RA1	3597	0.0018298	2.55	up
GAST	2520	0.0018326	0.58	down
PRR21	643905	0.0018352	0.58	down
LRRC4C	57689	0.0018393	0.68	down
TUSC3	7991	0.0018461	1.67	up
PBX2	5089	0.0018483	1.62	up
LAPTM4B	55353	0.0018518	1.69	up
KRTAP4-11	653240	0.0018573	0.67	down
FAF2	23197	0.0018586	1.67	up
NCRNA00188	---	0.0018614	1.85	up
TMEM214	54867	0.0018682	1.93	up
RPL7A	6130	0.0018706	2.92	up
APBB3	10307	0.001872	1.51	up
NAT8L	339983	0.0018731	0.63	down
KRTAP4-1	85285	0.0018733	0.55	down
IGFBP5	3488	0.0018918	6.28	up
C10orf140	387640	0.001893	0.67	down
SRP14	6727	0.0018985	2.13	up
VAMP8	8673	0.0019026	2.49	up
NUDCD3	23386	0.001908	1.86	up
PRODH2	58510	0.001913	0.65	down
TRIL	9865	0.001923	2.11	up
CIRBP	1153	0.0019343	3.54	up
SSR4	6748	0.0019363	1.64	up
YIF1A	10897	0.0019385	1.7	up
POLR2J2	246721	0.0019434	2.51	up
OTUB1	55611	0.0019476	1.76	up
RPL23	9349	0.0019494	1.81	up
IK	3550	0.0019507	2.77	up
RNH1	6050	0.0019591	1.65	up
GPR101	83550	0.0019608	0.65	down
BRAF	673	0.0019617	1.81	up
OR4D10	390197	0.0019685	0.62	down
MAP3K7	6885	0.0019816	1.48	up
CDC27	996	0.0019889	1.84	up
KIR2DS1	3806	0.0019895	0.66	down
STT3A	3703	0.0019896	1.89	up
BAX	581	0.0019901	1.7	up
XPNPEP2	7512	0.0019903	0.61	down
PLXND1	23129	0.001995	1.6	up
RMRP	6023	0.0019988	3.24	up
RHOA	387	0.0019992	3.85	up
C6orf123	26238	0.0020078	0.56	down
C6orf123	26238	0.0020078	0.56	down
CIZ1	25792	0.0020205	1.74	up
SLC39A1	27173	0.002022	1.86	up
GPHB5	122876	0.0020238	0.58	down
C11orf96	387763	0.0020258	1.81	up
HMGB1	3146	0.0020267	3.01	up
HDLBP	3069	0.0020349	1.74	up
SYNGR2	9144	0.0020351	1.75	up
AMFR	267	0.0020422	1.63	up
HILS1	373861	0.0020468	0.63	down
PSMB5	5693	0.0020563	1.5	up
LRRFIP1	9208	0.0020617	6.6	up
LOC158696	158696	0.0020635	0.54	down
RBPMS	11030	0.0020638	1.77	up
PECAM1	5175	0.0020681	2.51	up
---	---	0.0020689	0.63	down
KDELC2	143888	0.0020778	1.75	up
METAP2	10988	0.0020794	2.29	up
LOC644634	644634	0.0020808	0.5	down
LOC644634	644634	0.0020808	0.5	down
THRAP3	9967	0.0020849	1.72	up
SNORD74	619498	0.0020861	8.31	up
MIR138-1	406929	0.0020881	0.56	down
FERMT2	10979	0.002091	1.69	up
THRSP	7069	0.0020995	0.64	down
MIR199A2	406977	0.0021046	0.68	down
ARL6IP5	10550	0.0021074	2.65	up
UBE2Z	65264	0.0021154	2.31	up
NR2F2	7026	0.0021262	1.67	up
LSM14A	26065	0.0021271	1.73	up
TFF3	7033	0.0021305	0.65	down
CREB1	1385	0.0021351	1.78	up
---	---	0.002137	2.36	up
USP25	29761	0.0021402	2.65	up
CHRM1	1128	0.0021429	0.63	down
DLK1	8788	0.0021553	0.58	down
FBLN1	2192	0.0021573	1.82	up
SLC25A6	293	0.0021597	2.14	up
SLC25A6	293	0.0021597	2.14	up
ACP1	52	0.0021617	1.64	up
AKIRIN2	55122	0.0021641	1.84	up
GPBP1	65056	0.0021649	2.4	up
CILP2	148113	0.0021787	0.63	down
COL6A2	1292	0.0021828	2.07	up
RANBP9	10048	0.002215	1.83	up
CD276	80381	0.0022156	1.56	up
TCF7L2	6934	0.0022222	1.85	up
OR2T33	391195	0.0022228	0.51	down
FCGR2C	9103	0.0022321	3.87	up
MLF2	8079	0.0022334	1.48	up
PRKACA	5566	0.0022441	1.86	up
INPPL1	3636	0.0022447	1.72	up
RARS	5917	0.0022613	1.47	up
CMPK1	51727	0.002264	1.79	up
CTNND2	1501	0.0022693	0.58	down
DNAI2	64446	0.0022707	0.65	down
FLJ46836	401554	0.0022865	0.62	down
TNS1	7145	0.0022909	2	up
PSMC2	5701	0.002293	1.98	up
YAP1	10413	0.0022951	1.76	up
EFHD2	79180	0.0023112	2.33	up
CTNNB1	1499	0.002313	3.02	up
TLK2	11011	0.0023175	1.82	up
CBX6	23466	0.0023208	2.06	up
---	---	0.0023214	2.72	up
PRPF3	9129	0.0023243	1.83	up
---	---	0.0023372	0.6	down
CLINT1	9685	0.002338	2.12	up
MIR27A	407018	0.002345	2.62	up
PRKDC	5591	0.0023469	1.76	up
M6PR	4074	0.0023482	2.73	up
SOX9	6662	0.0023529	1.77	up
---	---	0.0023631	0.5	down
C21orf93	---	0.0023717	0.66	down
VPS72	6944	0.0023888	1.48	up
RPSA	3921	0.0023922	1.98	up
STIM1	6786	0.0023936	1.67	up
RAB6C	84084	0.002395	2.29	up
UBE2Q1	55585	0.002401	1.78	up
OAZ2	4947	0.002404	2.1	up
ACADVL	37	0.0024104	1.99	up
RPL15	6138	0.002413	3.86	up
STAT1	6772	0.0024276	3.21	up
---	---	0.0024294	2.53	up
CSNK1E	1454	0.0024345	2.2	up
EEF1B2	1933	0.0024387	1.56	up
HSPA4	3308	0.0024437	1.9	up
---	---	0.0024467	0.68	down
EFCAB4B	84766	0.0024534	0.58	down
---	---	0.0024535	0.53	down
PPP2R2C	5522	0.0024544	0.66	down
KRT76	51350	0.0024651	0.49	down
TM4SF1	4071	0.0024723	3.68	up
CORO1C	23603	0.0024731	2	up
MTSS1L	92154	0.0024744	2.37	up
USH1G	124590	0.0024792	0.64	down
TMEM165	55858	0.0024797	1.56	up
DDX23	9416	0.0024806	1.9	up
---	---	0.0024915	0.62	down
---	---	0.0025041	0.6	down
[truncated: 1,544 more rows]
