# Supplementary material for: Integrated miRNA-mRNA Analysis Revealing the Potential Roles of miRNAs in Chordomas
Source: PLoS One. 2013 Jun 24;8(6):e66676. doi: 10.1371/journal.pone.0066676 (PMC3691184; doi:10.1371/journal.pone.0066676)
Supplement: Table S5 — Intersecting genes targeted by dysregulated miRNA and encoding dysregulated mRNA. (XLS) [file pone.0066676.s005.xls]

## Sheet: intersecting genes list
genesymbol	diff_gene.regulation
ANKRD34C	down
ARHGAP36	down
ATP2B2	down
C10orf140	down
C1orf187	down
CACNB4	down
CAMKK1	down
CCNI2	down
CCR7	down
CHAC1	down
CHRM1	down
CLCNKA	down
CLLU1OS	down
CLVS1	down
COL11A2	down
COL4A4	down
CTNND2	down
DMRT3	down
ELAVL3	down
EMX1	down
EMX2	down
FADS6	down
FGFR2	down
FIBCD1	down
FIGNL2	down
FUT1	down
GAB4	down
GFAP	down
GLIS1	down
GPATCH4	down
GPR37L1	down
GSDMA	down
HOXC6	down
HPX	down
HRH1	down
IGLON5	down
IGSF9B	down
KCNIP1	down
KCNN1	down
KCNQ1	down
KRTAP11-1	down
KRTAP4-4	down
KSR2	down
LHFPL3	down
LOC388630	down
LPPR1	down
LRRC52	down
LTK	down
MAP7	down
MOG	down
MYLK3	down
NAT8L	down
NEFM	down
NLGN4X	down
NXPH1	down
PAX3	down
PLA2G2F	down
PRLHR	down
RBL1	down
RBM38	down
RIMBP2	down
RIMKLA	down
RNFT2	down
SCML4	down
SEMA5B	down
SETD8	down
SFTPB	down
SHISA7	down
SLC13A3	down
SLC22A8	down
SLC24A3	down
SNCAIP	down
STAC2	down
SYN2	down
SYT2	down
SYT4	down
TACR1	down
THRSP	down
TLX3	down
TNP1	down
TNS4	down
TUSC5	down
UNC5C	down
USH1G	down
VAX1	down
ZNF624	down
ZNF697	down
AAMP	up
AARS	up
ABCF1	up
ABI3BP	up
ABL1	up
ABL2	up
ABLIM1	up
ABLIM2	up
ACAN	up
ACIN1	up
ACP1	up
ACTB	up
ACTG1	up
ACTR1A	up
ACTR2	up
ADAM19	up
ADAMTS1	up
ADD1	up
ADNP	up
AFF1	up
AFF4	up
AGFG1	up
AGPAT6	up
AHCY	up
AHNAK	up
AHNAK2	up
AHR	up
AKIRIN2	up
ALDH1A3	up
ANGPTL2	up
ANGPTL4	up
ANKH	up
ANKRD10	up
ANKRD17	up
ANKRD40	up
ANO6	up
ANP32A	up
ANTXR2	up
ANXA2	up
AP2A1	up
AP2B1	up
AP3B2	up
APBB3	up
API5	up
APLP2	up
ARCN1	up
ARF3	up
ARF4	up
ARHGAP17	up
ARHGDIA	up
ARHGEF12	up
ARID5B	up
ARIH2	up
ARL6IP1	up
ARL6IP5	up
ARL8A	up
ARPC5	up
ARRDC3	up
ASAP2	up
ASH1L	up
ATP1B1	up
ATP2A2	up
ATP2B4	up
ATP6V1B2	up
ATP6V1E1	up
ATP9A	up
ATRN	up
ATXN1	up
ATXN2L	up
AXL	up
B4GALT1	up
BAZ1B	up
BAZ2A	up
BBX	up
BCL2L1	up
BCL7B	up
BHLHE40	up
BNC2	up
BNIP3L	up
BOD1	up
BTG1	up
BTG2	up
BZW1	up
C10orf10	up
C11orf58	up
C12orf51	up
C14orf43	up
C1orf144	up
C5orf15	up
C5orf56	up
C7orf42	up
C9orf5	up
CA3	up
CALM1	up
CALM3	up
CALR	up
CANX	up
CAP1	up
CAPNS1	up
CAPRIN1	up
CAPZA2	up
CAPZB	up
CAV2	up
CBFB	up
CBX5	up
CBX6	up
CCDC92	up
CCDC93	up
CCND1	up
CCND2	up
CCNI	up
CCT3	up
CD163	up
CD164	up
CD276	up
CD3EAP	up
CD4	up
CDC25B	up
CDC27	up
CDC42SE1	up
CDH11	up
CDH5	up
CDK12	up
CDK13	up
CDK14	up
CDK2AP1	up
CDK6	up
CDKN1A	up
CDKN1B	up
CDV3	up
CEBPB	up
CEBPD	up
CFL1	up
CFLAR	up
CHD2	up
CHD4	up
CHMP1B	up
CHP	up
CIRBP	up
CITED2	up
CLASP1	up
CLINT1	up
CLIP1	up
CLMN	up
CLSTN1	up
CLTC	up
CMIP	up
CMPK1	up
CMTM3	up
CNBP	up
CNN2	up
CNOT1	up
CNOT6L	up
COG5	up
COL15A1	up
COL1A1	up
COL1A2	up
COL3A1	up
COL4A1	up
COL4A2	up
COL5A1	up
COL5A2	up
COL6A3	up
COPS6	up
COPZ2	up
CORO1C	up
COX5A	up
CPD	up
CPEB2	up
CPEB4	up
CREB1	up
CREBBP	up
CRIM1	up
CRISPLD2	up
CRK	up
CSDE1	up
CSNK2A2	up
CSRNP1	up
CSRP1	up
CTDSP1	up
CTDSP2	up
CTGF	up
CTNND1	up
CTSB	up
CTSC	up
CTTN	up
CYBRD1	up
CYR61	up
CYTH1	up
CYTH2	up
DAZAP1	up
DAZAP2	up
DBNL	up
DCAF7	up
DCAF8	up
DCN	up
DDIT4	up
DDR1	up
DDX17	up
DDX3X	up
DDX3Y	up
DDX42	up
DDX5	up
DDX6	up
DEK	up
DENND2C	up
DGCR2	up
DIAPH1	up
DICER1	up
DKK3	up
DLST	up
DNAJB1	up
DNAJB11	up
DNMT1	up
DPF2	up
DPP9	up
DPYD	up
DPYSL2	up
DUS1L	up
DUSP1	up
DUSP3	up
DUSP4	up
DUSP6	up
DYNC1LI2	up
ECE1	up
EFHD2	up
EGR1	up
EHD2	up
EIF2AK1	up
EIF2S2	up
EIF2S3	up
EIF3A	up
EIF4A2	up
EIF4B	up
EIF4G1	up
EIF4G2	up
EIF4H	up
ELK3	up
ELL2	up
ELOF1	up
EML4	up
EMP1	up
ENC1	up
ENG	up
ENPP1	up
EPAS1	up
EPB41L3	up
EPN1	up
ERC1	up
ERGIC1	up
ETS1	up
ETS2	up
FAF2	up
FAM129B	up
FAM168B	up
FAM38A	up
FAM46A	up
FBLN1	up
FBN1	up
FBXO32	up
FBXW2	up
FERMT2	up
FGF2	up
FKBP10	up
FKBP1A	up
FKBP5	up
FKBP8	up
FKBP9	up
FLNB	up
FMNL3	up
FMOD	up
FNDC3B	up
FOS	up
FOSB	up
FOSL2	up
FSCN1	up
FUBP1	up
FUBP3	up
FUS	up
FXC1	up
FXR1	up
FZD4	up
GABARAPL2	up
GALNT10	up
GANAB	up
GAPDH	up
GDI1	up
GFPT1	up
GHITM	up
GIGYF2	up
GIPC1	up
GIT2	up
GLYR1	up
GNAI2	up
GNAI3	up
GNB1	up
GNS	up
GOT2	up
GPBP1	up
GPC6	up
GPN1	up
GPR133	up
GRINA	up
GRN	up
GSK3A	up
GTF2I	up
H3F3A	up
H3F3B	up
HABP4	up
HDGF	up
HDLBP	up
HEXIM1	up
HIST1H4E	up
HMGB1	up
HMGB2	up
HMGN2	up
HNRNPA1	up
HNRNPA2B1	up
HNRNPH2	up
HNRNPU	up
HNRNPUL1	up
HNRNPUL2	up
HOXA5	up
HSP90B1	up
HSPA5	up
HSPA8	up
HSPC159	up
HSPG2	up
HUWE1	up
IER2	up
IER3IP1	up
IGF2BP3	up
IGF2R	up
IGFBP4	up
IGFBP5	up
IKBKB	up
IL6ST	up
ILF3	up
IMPAD1	up
IQGAP1	up
IQSEC1	up
IRF1	up
IRF2	up
IRS1	up
ITCH	up
ITGA3	up
ITGA5	up
ITGA6	up
ITK	up
ITPR2	up
IVD	up
IVNS1ABP	up
JAG1	up
JAK1	up
JAZF1	up
JUNB	up
JUND	up
KAT2A	up
KCTD12	up
KIAA0174	up
KIAA0247	up
KIAA0368	up
KIAA0494	up
KLF4	up
KLF6	up
KLHDC10	up
KPNB1	up
KRT80	up
LAMA4	up
LAMC1	up
LAMP1	up
LAPTM4A	up
LAPTM5	up
LARP1	up
LASP1	up
LDB1	up
LENG8	up
LEPREL1	up
LIMCH1	up
LITAF	up
LMAN1	up
LMAN2	up
LPCAT1	up
LRIG1	up
LRP1	up
LRP5	up
LRRFIP1	up
LUC7L3	up
LUZP6	up
LY6E	up
M6PR	up
MACF1	up
MADD	up
MAF	up
MAP1B	up
MAP3K11	up
MAP3K3	up
MAP3K7	up
MAP4K4	up
MAPRE1	up
MARCKS	up
MAT2A	up
MATR3	up
MBD2	up
MBNL1	up
MBNL2	up
MCFD2	up
MCL1	up
MED13L	up
MED29	up
MEF2A	up
MEF2C	up
MEGF8	up
MET	up
METAP2	up
MFN2	up
MGLL	up
MID2	up
MIDN	up
MKLN1	up
MKNK2	up
MLEC	up
MLF2	up
MLL3	up
MLLT6	up
MLXIP	up
MMP14	up
MORF4L2	up
MRC2	up
MSI2	up
MSL1	up
MSL2	up
MSN	up
MTMR10	up
MUTED	up
MXD4	up
MYADM	up
MYH9	up
MYL12B	up
MYL9	up
MYO1C	up
MYO1E	up
NAP1L1	up
NAPG	up
NAV2	up
NBL1	up
NBR1	up
NCAM1	up
NCOA2	up
NCOA4	up
NCOR1	up
NCOR2	up
NCSTN	up
NDEL1	up
NDFIP1	up
NDRG1	up
NDST1	up
NDUFA3	up
NDUFA4	up
NEDD9	up
NFAT5	up
NFE2L1	up
NID1	up
NID2	up
NOTCH2	up
NPAS2	up
NPEPPS	up
NPLOC4	up
NPTN	up
NR3C1	up
NRP1	up
NRP2	up
NUCB1	up
NUCKS1	up
NUDT21	up
NUFIP2	up
NUMA1	up
NUP98	up
NXF1	up
OGT	up
OLFML2A	up
OS9	up
OSMR	up
OTUB1	up
OTUD5	up
PA2G4	up
PAFAH1B2	up
PAG1	up
PAIP2	up
PARVA	up
PAWR	up
PBX2	up
PCBP2	up
PCGF2	up
PCYOX1	up
PDAP1	up
PDGFRB	up
PDIA6	up
PDLIM5	up
PDPK1	up
PDS5A	up
PDXK	up
PEA15	up
PECAM1	up
PFDN1	up
PFKFB3	up
PGAM1	up
PGK1	up
PHACTR4	up
PHC2	up
PHC3	up
PHLDA1	up
PHLDB1	up
PICALM	up
PITPNA	up
PJA2	up
PKD1	up
PLA2R1	up
PLD3	up
PLEKHA2	up
PLEKHH2	up
PLEKHO2	up
PLXNA1	up
PLXNA2	up
PLXND1	up
PML	up
PMP22	up
PNRC2	up
POLDIP2	up
POLR3D	up
POM121	up
POM121C	up
PPDPF	up
PPFIA1	up
PPP1CA	up
PPP1CB	up
PPP1R12A	up
PPP1R15B	up
PPP2CA	up
PPP2R1A	up
PPP2R4	up
PPP3CA	up
PPP6C	up
PPP6R1	up
PRDX6	up
PRELID1	up
PRELP	up
PRKACA	up
PRKCSH	up
PRMT1	up
PRPF38B	up
PRRC1	up
PSAP	up
PSMB2	up
PSMB8	up
PSMD7	up
PSMF1	up
PTEN	up
PTK2B	up
PTMS	up
PTP4A1	up
PTP4A2	up
PTPLAD1	up
PUM1	up
PXDN	up
QKI	up
RAB11B	up
RAB1A	up
RAB1B	up
RAB22A	up
RAB35	up
RAB3B	up
RAB5B	up
RAB5C	up
RAB8A	up
RAD21	up
RAD23B	up
RAI14	up
RANBP9	up
RAPGEF1	up
RAPGEF2	up
RAPGEF5	up
RAPH1	up
RBBP4	up
RBBP7	up
RBCK1	up
RBM25	up
RBM27	up
RBM3	up
RBMS2	up
RBPMS	up
RCN1	up
RDX	up
RER1	up
RERE	up
REST	up
RHOB	up
RHOT2	up
RIC8A	up
RIPK4	up
RLIM	up
RNF144B	up
RNF213	up
RNF216	up
RNF34	up
RPS6KB1	up
RTN4	up
SAFB	up
SAMD5	up
SASH1	up
SBDS	up
SCAMP1	up
SCARA5	up
SDCBP	up
SEC23A	up
SECISBP2L	up
SEPN1	up
SEPW1	up
SERPINE1	up
SET	up
SETX	up
SF3B3	up
SFRP4	up
SGK1	up
SGMS2	up
SH3GL1	up
SH3GLB1	up
SHC1	up
SHISA5	up
SIK1	up
SKP1	up
SLC12A2	up
SLC12A4	up
SLC25A37	up
SLC25A4	up
SLC2A1	up
SLC2A3	up
SLC38A2	up
SLC39A9	up
SLC40A1	up
SMAD3	up
SMARCE1	up
SMG1	up
SMG5	up
SMURF1	up
SMURF2	up
SNCG	up
SND1	up
SNRK	up
SNX29	up
SNX3	up
SOCS3	up
SON	up
SORT1	up
SOX9	up
SPAG9	up
SPATS2L	up
SPCS2	up
SPEN	up
SPIN1	up
SPOCK1	up
SPP1	up
SPRY4	up
SPTBN1	up
SRCAP	up
SREBF2	up
SRGAP2	up
SRP72	up
SRPK2	up
SRPR	up
SRPRB	up
SRRM2	up
SRSF1	up
SRSF3	up
SRSF5	up
SRSF6	up
SRSF7	up
SSFA2	up
SSR1	up
ST5	up
STAT3	up
STAT5B	up
STAU1	up
STIM1	up
STK10	up
STK38	up
STK38L	up
STK4	up
STRN4	up
STX12	up
SUB1	up
SUDS3	up
SULF2	up
SUMO3	up
SUN1	up
SUPT6H	up
SURF4	up
TAF15	up
TAGLN	up
TAGLN2	up
TAOK1	up
TAP1	up
TARDBP	up
TBC1D2B	up
TCF4	up
TCF7L2	up
TEAD1	up
TENC1	up
TGFA	up
TGFB1	up
TGOLN2	up
THBS1	up
THBS2	up
THBS4	up
THRAP3	up
THY1	up
TIMP2	up
TIMP3	up
TIPARP	up
TLK2	up
TM9SF3	up
TMBIM1	up
TMBIM6	up
TMED10	up
TMED9	up
TMEM109	up
TMEM123	up
TMEM165	up
TMEM173	up
TMEM43	up
TNFAIP3	up
TNPO1	up
TNRC6A	up
TNS1	up
TNS3	up
TOP1	up
TPI1	up
TPM3	up
TPM4	up
TPP1	up
TRA2B	up
TRAM1	up
TRAM2	up
TRAPPC1	up
TRIB1	up
TRIB2	up
TRIL	up
TRIP12	up
TRPC4AP	up
TRPS1	up
TSC22D3	up
TSC22D4	up
TSPAN5	up
TTYH3	up
TUBA1A	up
TUBB	up
TUSC3	up
TXLNA	up
TXNIP	up
U2AF2	up
UBE2D3	up
UBE2G2	up
UBE2H	up
UBE2L3	up
UBE2M	up
UBE2Q1	up
UBE2R2	up
UBE2Z	up
UBTF	up
UBXN4	up
UCK2	up
UHMK1	up
ULK3	up
USP25	up
UTRN	up
VAMP2	up
VAMP8	up
VAT1	up
VCAN	up
VCL	up
VCP	up
VOPP1	up
VPS24	up
VPS4A	up
WARS	up
WASF2	up
WASL	up
WBP2	up
WDR1	up
WDR33	up
WNK1	up
WSB1	up
WSB2	up
WTAP	up
WWP2	up
XRCC6	up
XYLT1	up
YAP1	up
YPEL2	up
YTHDC1	up
YWHAB	up
YWHAE	up
YWHAG	up
YWHAH	up
YWHAQ	up
YWHAZ	up
ZBTB34	up
ZBTB38	up
ZBTB4	up
ZBTB44	up
ZC3H11A	up
ZEB2	up
ZFAND5	up
ZFHX3	up
ZFP36	up
ZFP36L2	up
ZMAT2	up
ZMAT3	up
ZMIZ2	up
ZNF460	up
ZNF592	up
ZNFX1	up
ZSWIM6	up
ZYX	up
