# Supplementary material for: Integrated miRNA-mRNA Analysis Revealing the Potential Roles of miRNAs in Chordomas
Source: PLoS One. 2013 Jun 24;8(6):e66676. doi: 10.1371/journal.pone.0066676 (PMC3691184; doi:10.1371/journal.pone.0066676)
Supplement: Table S6 — Pathways corresponding to the significantly upregulated intersecting genes. (XLS) [file pone.0066676.s006.xls]

## Sheet: significant up regulated
path_name	p-value	count
Focal adhesion	5.21e-22	39
Pathways in cancer	2.32e-12	36
ECM-receptor interaction	2.27e-11	18
Protein processing in endoplasmic reticulum	5.02e-11	24
Endocytosis	5.9e-10	25
Cell cycle	2.17e-09	19
Phagosome	2.96e-09	21
Regulation of actin cytoskeleton	8.16e-09	24
Adherens junction	1.73e-08	14
MAPK signaling pathway	4.79e-08	26
Ubiquitin mediated proteolysis	5.61e-08	18
Spliceosome	1.28e-07	17
Neurotrophin signaling pathway	1.28e-07	17
TGF-beta signaling pathway	8.2e-07	13
Axon guidance	8.99e-07	16
Wnt signaling pathway	1.45e-06	17
Small cell lung cancer	6.21e-06	12
Tight junction	6.24e-06	15
Leukocyte transendothelial migration	6.47e-06	14
Prostate cancer	1.01e-05	12
Lysosome	1.07e-05	14
Long-term potentiation	3.69e-05	10
Insulin signaling pathway	4.87e-05	14
Glioma	0.000123855	9
p53 signaling pathway	0.000177634	9
Renal cell carcinoma	0.000223409	9
Pancreatic cancer	0.000223409	9
Protein export	0.000646645	5
ErbB signaling pathway	0.00117203	9
Antigen processing and presentation	0.00208572	8
Notch signaling pathway	0.00323679	6
Chemokine signaling pathway	0.00406169	13
Jak-STAT signaling pathway	0.00686851	11
Fc gamma R-mediated phagocytosis	0.00916333	8
Thyroid cancer	0.0148227	4
T cell receptor signaling pathway	0.0183788	8
Calcium signaling pathway	0.0197595	11
Gap junction	0.0224025	7
Phenylalanine metabolism	0.0238664	3
RIG-I-like receptor signaling pathway	0.0250522	6
mTOR signaling pathway	0.0262364	5
Cysteine and methionine metabolism	0.0287689	4
Non-small cell lung cancer	0.0305553	5
GnRH signaling pathway	0.0401001	7
